# Supplementary material for: Critical and differential roles of eIF4A1 and eIF4A2 in B-cell development and function
Source: Cell Mol Immunol. 2024 Nov 8;22(1):40–53. doi: 10.1038/s41423-024-01234-x (PMC11685474; doi:10.1038/s41423-024-01234-x)
Supplement: Supplementary file 2 — Supplementary table 1 [file 41423_2024_1234_MOESM2_ESM.xlsx]

## Sheet: DY_MS_proteins_intensities
Protein.Group	Protein.Ids	Protein.Names	Genes	First.Protein.Description	Eif4a1;CD19Cre_0h-1	Eif4a1;CD19Cre_0h-2	Eif4a1;CD19Cre_0h-3	Eif4a1;CD19Cre_24h-1	Eif4a1;CD19Cre_24h-2	Eif4a1;CD19Cre_24h-3	Eif4a2;CD19Cre_0h-1	Eif4a2;CD19Cre_0h-2	Eif4a2;CD19Cre_0h-3	Eif4a2;CD19Cre_24h-1	Eif4a2;CD19Cre_24h-2	Eif4a2;CD19Cre_24h-3	WT_0h-1	WT_0h-2	WT_0h-3	WT_24h-1	WT_24h-2	WT_24h-3
P62806	P62806	H4_MOUSE	Hist1h4a	Histone H4	3840000000	4560000000	4760000000	2640000000	2760000000	2560000000	7320000000	5120000000	4940000000	2740000000	2690000000	2440000000	3890000000	3950000000	3260000000	2220000000	2490000000	2270000000
P27661	C0HKE1;C0HKE2;C0HKE3;C0HKE4;C0HKE5;C0HKE6;C0HKE7;C0HKE8;C0HKE9;P27661;Q8BFU2;Q8CGP5;Q8CGP6;Q8CGP7;Q8R1M2	H2AX_MOUSE	H2afx	Histone H2AX	2580000000	2820000000	2480000000	1600000000	1560000000	1680000000	3460000000	3090000000	3180000000	1460000000	1300000000	1460000000	2340000000	2210000000	1800000000	1440000000	1590000000	1610000000
C0HKE1;C0HKE2;C0HKE3;C0HKE4;C0HKE5;C0HKE6;C0HKE7;C0HKE8;C0HKE9;Q8BFU2;Q8CGP5;Q8CGP6;Q8CGP7	C0HKE1;C0HKE2;C0HKE3;C0HKE4;C0HKE5;C0HKE6;C0HKE7;C0HKE8;C0HKE9;Q64523;Q6GSS7;Q8BFU2;Q8CGP5;Q8CGP6;Q8CGP7;Q8R1M2	H2A1B_MOUSE;H2A1C_MOUSE;H2A1D_MOUSE;H2A1E_MOUSE;H2A1F_MOUSE;H2A1G_MOUSE;H2A1H_MOUSE;H2A1I_MOUSE;H2A1K_MOUSE;H2A1N_MOUSE;H2A1O_MOUSE;H2A1P_MOUSE;H2A3_MOUSE	Hist1h2ab;Hist1h2ac;Hist1h2ad;Hist1h2ae;Hist1h2af;Hist1h2ag;Hist1h2ah;Hist1h2ai;Hist1h2ak;Hist1h2an;Hist1h2ao;Hist1h2ap;Hist3h2a	Histone H2A type 1-B	2020000000	2300000000	1820000000	1050000000	1030000000	1170000000	4340000000	2340000000	1860000000	1500000000	922000000	829000000	3210000000	2800000000	1880000000	993000000	916000000	1430000000
P63260	P60710;P63260	ACTG_MOUSE	Actg1	Actin, cytoplasmic 2	1820000000	1920000000	2270000000	1780000000	1830000000	1680000000	2540000000	1740000000	2420000000	1990000000	1750000000	1720000000	1970000000	1930000000	2010000000	1760000000	1710000000	1400000000
P15864	P15864	H12_MOUSE	Hist1h1c	Histone H1.2	1810000000	1840000000	1770000000	1030000000	1060000000	1130000000	2060000000	2180000000	1980000000	1150000000	862000000	1080000000	2010000000	1970000000	1670000000	1010000000	1030000000	1200000000
P68433;P84228	P02301;P68433;P84228;P84244	H31_MOUSE;H32_MOUSE	Hist1h3a;Hist1h3b	Histone H3.1	1470000000	1450000000	1490000000	821000000	812000000	837000000	1520000000	1670000000	1550000000	797000000	879000000	827000000	1510000000	1550000000	1380000000	785000000	809000000	875000000
P10854	P10853;P10854;P70696;Q64475;Q64478;Q64524;Q64525;Q6ZWY9;Q8CGP0;Q8CGP1;Q8CGP2;Q9D2U9	H2B1M_MOUSE	Hist1h2bm	Histone H2B type 1-M	1380000000	1280000000	1380000000	831000000	817000000	779000000	1890000000	1540000000	1590000000	788000000	733000000	836000000	1630000000	1540000000	1320000000	770000000	769000000	825000000
P00761	P00761	TRYP_PIG		Trypsin	662000000	1350000000	1110000000	896000000	1030000000	819000000	61200000	742000000	868000000	1490000000	1090000000	936000000	803000000	1070000000	1070000000	818000000	880000000	817000000
P43274	P43274	H14_MOUSE	Hist1h1e	Histone H1.4	503000000	554000000	515000000	303000000	284000000	310000000	601000000	587000000	592000000	289000000	263000000	252000000	610000000	496000000	504000000	267000000	275000000	328000000
P43276	P43274;P43276;P43277	H15_MOUSE	Hist1h1b	Histone H1.5	489000000	514000000	506000000	326000000	332000000	307000000	715000000	545000000	531000000	303000000	268000000	278000000	560000000	519000000	511000000	306000000	316000000	319000000
P43275	P43275	H11_MOUSE	Hist1h1a	Histone H1.1	321000000	300000000	315000000	188000000	195000000	209000000	327000000	335000000	323000000	190000000	165000000	174000000	307000000	316000000	318000000	182000000	194000000	189000000
O88569	O88569	ROA2_MOUSE	Hnrnpa2b1	Heterogeneous nuclear ribonucleoproteins A2/B1	288000000	281000000	310000000	228000000	233000000	246000000	285000000	335000000	320000000	243000000	218000000	232000000	257000000	273000000	256000000	240000000	229000000	214000000
P16858	P16858	G3P_MOUSE	Gapdh	Glyceraldehyde-3-phosphate dehydrogenase	264000000	250000000	352000000	291000000	274000000	279000000	347000000	238000000	322000000	235000000	238000000	225000000	228000000	226000000	239000000	245000000	269000000	215000000
P62962	P62962	PROF1_MOUSE	Pfn1	Profilin-1	258000000	202000000	373000000	271000000	265000000	276000000	359000000	279000000	348000000	252000000	278000000	229000000	274000000	222000000	396000000	283000000	281000000	195000000
P02088	P02088	HBB1_MOUSE	Hbb-b1	Hemoglobin subunit beta-1	251000000	230000000	275000000	16300000	17300000	15800000	125000000	102000000	116000000	10200000	10500000	8690000	124000000	124000000	129000000	6760000	5390000	6440000
P18760	P18760;P45591	COF1_MOUSE	Cfl1	Cofilin-1	250000000	254000000	329000000	263000000	260000000	253000000	324000000	273000000	316000000	247000000	241000000	215000000	270000000	271000000	277000000	242000000	251000000	197000000
P17742	P17742;P62937	PPIA_MOUSE	Ppia	Peptidyl-prolyl cis-trans isomerase A	225000000	256000000	306000000	305000000	294000000	312000000	245000000	208000000	238000000	268000000	286000000	220000000	252000000	235000000	220000000	263000000	281000000	244000000
P10126	P10126	EF1A1_MOUSE	Eef1a1	Elongation factor 1-alpha 1	220000000	211000000	253000000	486000000	472000000	474000000	208000000	173000000	205000000	456000000	440000000	418000000	161000000	163000000	182000000	436000000	450000000	373000000
Q8BFZ3	P60710;P62737;P63260;P63268;P68033;Q8BFZ3	ACTBL_MOUSE	Actbl2	Beta-actin-like protein 2	170000000	111000000	416000000	290000000	309000000	313000000	398000000	243000000	493000000	274000000	323000000	264000000	239000000	164000000	235000000	343000000	304000000	122000000
Q99PT1	Q99PT1	GDIR1_MOUSE	Arhgdia	Rho GDP-dissociation inhibitor 1	157000000	115000000	224000000	175000000	174000000	160000000	227000000	163000000	217000000	171000000	151000000	147000000	139000000	139000000	221000000	173000000	172000000	115000000
Q61599	Q61599	GDIR2_MOUSE	Arhgdib	Rho GDP-dissociation inhibitor 2	157000000	140000000	186000000	127000000	124000000	123000000	191000000	178000000	216000000	129000000	122000000	116000000	157000000	159000000	208000000	130000000	127000000	102000000
Q61233	Q61233	PLSL_MOUSE	Lcp1	Plastin-2	152000000	148000000	181000000	129000000	125000000	128000000	173000000	164000000	180000000	132000000	133000000	126000000	155000000	155000000	171000000	131000000	130000000	111000000
O89053	O89053	COR1A_MOUSE	Coro1a	Coronin-1A	147000000	139000000	157000000	115000000	118000000	113000000	165000000	149000000	167000000	114000000	110000000	114000000	150000000	155000000	151000000	107000000	114000000	111000000
Q05144	P60764;P63001;Q05144	RAC2_MOUSE	Rac2	Ras-related C3 botulinum toxin substrate 2	144000000	148000000	206000000	142000000	143000000	118000000	205000000	163000000	192000000	133000000	141000000	102000000	104000000	127000000	168000000	135000000	142000000	108000000
P11499	P07901;P11499	HS90B_MOUSE	Hsp90ab1	Heat shock protein HSP 90-beta	140000000	138000000	152000000	296000000	305000000	308000000	141000000	124000000	130000000	345000000	344000000	326000000	141000000	134000000	137000000	327000000	324000000	305000000
P14152	P14152	MDHC_MOUSE	Mdh1	Malate dehydrogenase, cytoplasmic	140000000	131000000	155000000	100000000	102000000	105000000	170000000	157000000	168000000	105000000	113000000	103000000	142000000	146000000	163000000	91400000	88200000	82900000
Q03265	Q03265	ATPA_MOUSE	Atp5f1a	ATP synthase subunit alpha, mitochondrial	137000000	138000000	143000000	133000000	132000000	130000000	156000000	149000000	149000000	129000000	128000000	124000000	129000000	129000000	126000000	131000000	134000000	125000000
P63101	P63101	1433Z_MOUSE	Ywhaz	14-3-3 protein zeta/delta	135000000	144000000	139000000	116000000	114000000	118000000	132000000	119000000	141000000	105000000	116000000	108000000	140000000	134000000	141000000	98400000	104000000	95100000
Q8BG05	Q8BG05	ROA3_MOUSE	Hnrnpa3	Heterogeneous nuclear ribonucleoprotein A3	132000000	136000000	152000000	125000000	126000000	130000000	156000000	156000000	152000000	121000000	115000000	125000000	144000000	138000000	104000000	120000000	127000000	109000000
Q91VW3	Q91VW3	SH3L3_MOUSE	Sh3bgrl3	SH3 domain-binding glutamic acid-rich-like protein 3	130000000	122000000	129000000	87400000	90300000	95000000	136000000	142000000	144000000	95900000	89700000	98700000	134000000	133000000	116000000	90000000	97000000	96800000
P62983	P0CG49;P0CG50;P62979;P62983;P62984	RS27A_MOUSE	Rps27a	Ubiquitin-40S ribosomal protein S27a	129000000	127000000	137000000	146000000	142000000	135000000	82100000	135000000	144000000	141000000	150000000	168000000	130000000	131000000	150000000	146000000	134000000	145000000
P40142	P40142	TKT_MOUSE	Tkt	Transketolase	127000000	116000000	133000000	109000000	108000000	107000000	138000000	129000000	133000000	109000000	106000000	106000000	120000000	117000000	118000000	102000000	103000000	98500000
P0C0S6;Q3THW5	P0C0S6;Q3THW5	H2AV_MOUSE;H2AZ_MOUSE	H2afv;H2afz	Histone H2A.Z	125000000	127000000	145000000	93400000	92400000	101000000	166000000	126000000	165000000	93000000	118000000	85100000	115000000	117000000	124000000	77000000	79700000	68700000
P20065	P20065	TYB4_MOUSE	Tmsb4x	Thymosin beta-4	122000000	115000000	153000000	125000000	137000000	107000000	464000000	135000000	165000000	129000000	136000000	132000000	161000000	129000000	162000000	106000000	110000000	82600000
P68373	P05214;P68369;P68373;Q9JJZ2	TBA1C_MOUSE	Tuba1c	Tubulin alpha-1C chain	120000000	123000000	114000000	155000000	146000000	143000000	87100000	90800000	90300000	131000000	138000000	132000000	98700000	95500000	90100000	158000000	165000000	172000000
P63017	P63017	HSP7C_MOUSE	Hspa8	Heat shock cognate 71 kDa protein	112000000	110000000	129000000	180000000	185000000	195000000	122000000	108000000	124000000	195000000	202000000	188000000	110000000	106000000	124000000	216000000	217000000	191000000
P26041	P26040;P26041;P26043	MOES_MOUSE	Msn	Moesin	108000000	104000000	115000000	95500000	96000000	99300000	126000000	113000000	117000000	96800000	95000000	97600000	107000000	107000000	113000000	93900000	96700000	90300000
P68368	P05213;P68368;P68369;P68373;Q3UX10	TBA4A_MOUSE	Tuba4a	Tubulin alpha-4A chain	108000000	102000000	111000000	140000000	136000000	127000000	87100000	89200000	88400000	122000000	121000000	113000000	86800000	89900000	93200000	149000000	144000000	148000000
P51881	P48962;P51881;Q3V132	ADT2_MOUSE	Slc25a5	ADP/ATP translocase 2	107000000	105000000	118000000	113000000	118000000	114000000	125000000	104000000	111000000	104000000	97700000	97900000	85300000	94000000	95500000	103000000	111000000	97400000
P56480	P56480	ATPB_MOUSE	Atp5f1b	ATP synthase subunit beta, mitochondrial	102000000	105000000	131000000	123000000	121000000	125000000	145000000	116000000	143000000	128000000	122000000	115000000	96300000	95300000	116000000	126000000	124000000	95500000
P11031	P11031	TCP4_MOUSE	Sub1	Activated RNA polymerase II transcriptional coactivator p15	98500000	88400000	120000000	84500000	103000000	85400000	95600000	111000000	154000000	112000000	110000000	104000000	123000000	116000000	135000000	99300000	84500000	71000000
P59999	P59999	ARPC4_MOUSE	Arpc4	Actin-related protein 2/3 complex subunit 4	97300000	98900000	96400000	74100000	74200000	71000000	91100000	95300000	96200000	76300000	68900000	70400000	85800000	98500000	102000000	72400000	78800000	75400000
P61979	P61979	HNRPK_MOUSE	Hnrnpk	Heterogeneous nuclear ribonucleoprotein K	96600000	95000000	101000000	91500000	88600000	87600000	97500000	93000000	101000000	92100000	92200000	87700000	87100000	88600000	89500000	87200000	87600000	88000000
Q9QZQ8	Q9QZQ8	H2AY_MOUSE	H2afy	Core histone macro-H2A.1	96400000	95100000	116000000	69200000	69200000	64600000	157000000	148000000	161000000	90200000	81100000	81600000	111000000	117000000	120000000	70700000	73500000	69900000
P14733	P14733	LMNB1_MOUSE	Lmnb1	Lamin-B1	90000000	90600000	103000000	63900000	63800000	65600000	115000000	107000000	114000000	62200000	62300000	62200000	103000000	95500000	106000000	59400000	59000000	56200000
P01872	P01872	IGHM_MOUSE	Ighm	Immunoglobulin heavy constant mu	87000000	81600000	93800000	51300000	50200000	49400000	75600000	77500000	79100000	30100000	29600000	30300000	51700000	50200000	53200000	47000000	47400000	45400000
P84104	P84104	SRSF3_MOUSE	Srsf3	Serine/arginine-rich splicing factor 3	82600000	82500000	80200000	69100000	68600000	63900000	73800000	87600000	79100000	60700000	61300000	68200000	76000000	82200000	53700000	69500000	71000000	71400000
P17182	P17182	ENOA_MOUSE	Eno1	Alpha-enolase	81500000	77200000	85100000	63000000	63800000	67300000	85200000	78400000	85000000	62700000	64400000	61800000	80400000	80200000	84500000	65500000	62500000	64200000
P62259	P62259	1433E_MOUSE	Ywhae	14-3-3 protein epsilon	80900000	81300000	99900000	109000000	106000000	109000000	80000000	70500000	80100000	94000000	98000000	92000000	77400000	71300000	83300000	93500000	89900000	75100000
Q8VEK3	Q8VEK3	HNRPU_MOUSE	Hnrnpu	Heterogeneous nuclear ribonucleoprotein U	79900000	83200000	100000000	81900000	83600000	86200000	115000000	95800000	105000000	83700000	79000000	79600000	89200000	84300000	70900000	83900000	88300000	75000000
P99024	P68372;P99024;Q9D6F9	TBB5_MOUSE	Tubb5	Tubulin beta-5 chain	76100000	73100000	96000000	114000000	111000000	117000000	75100000	67200000	73500000	105000000	93000000	99700000	62700000	59000000	67900000	118000000	121000000	98400000
P35550	P35550	FBRL_MOUSE	Fbl	rRNA 2'-O-methyltransferase fibrillarin	75900000	67700000	72700000	84600000	85100000	82900000	73200000	80100000	79300000	84700000	83000000	88500000	61400000	67900000	72900000	81800000	76200000	71300000
P08249	P08249	MDHM_MOUSE	Mdh2	Malate dehydrogenase, mitochondrial	74500000	73000000	81600000	71600000	70800000	72900000	93400000	86500000	95700000	66400000	72200000	65300000	69100000	78000000	81600000	75200000	70300000	66500000
Q60668	Q60668	HNRPD_MOUSE	Hnrnpd	Heterogeneous nuclear ribonucleoprotein D0	73800000	74500000	85900000	74900000	73000000	70500000	92100000	81200000	92100000	78000000	79300000	74600000	78200000	70700000	76900000	68200000	70300000	66100000
P14211	P14211	CALR_MOUSE	Calr	Calreticulin	71200000	67100000	77600000	71200000	73600000	71500000	73100000	69400000	72300000	66400000	61200000	62100000	65200000	66400000	74100000	71800000	71600000	64700000
P09405	P09405	NUCL_MOUSE	Ncl	Nucleolin	69900000	68000000	72700000	118000000	119000000	116000000	63000000	69000000	71900000	121000000	123000000	126000000	60000000	60500000	61700000	119000000	118000000	118000000
P63158	P30681;P63158	HMGB1_MOUSE	Hmgb1	High mobility group protein B1	69300000	67100000	89000000	51300000	53600000	54600000	93600000	68800000	80900000	53800000	47200000	47900000	72000000	72500000	65200000	46800000	48100000	38400000
Q61656	Q61656	DDX5_MOUSE	Ddx5	Probable ATP-dependent RNA helicase DDX5	69200000	67900000	77500000	101000000	98900000	94200000	75100000	75400000	75300000	106000000	106000000	108000000	63500000	65000000	64500000	108000000	112000000	107000000
P30681	P30681	HMGB2_MOUSE	Hmgb2	High mobility group protein B2	69100000	67800000	92900000	52400000	53900000	56700000	88100000	71300000	77400000	48400000	39800000	42900000	68300000	66200000	67200000	43100000	46100000	38600000
P21107	P21107;P58771	TPM3_MOUSE	Tpm3	Tropomyosin alpha-3 chain	68700000	73800000	66500000	61400000	60200000	61900000	70800000	65600000	60900000	56500000	53300000	59500000	65600000	66800000	61400000	54000000	56100000	61300000
P14115	P14115	RL27A_MOUSE	Rpl27a	60S ribosomal protein L27a	68300000	80100000	80100000	153000000	154000000	138000000	68800000	62800000	70900000	130000000	134000000	115000000	62800000	63300000	64500000	134000000	128000000	110000000
P61957	P61957;Q9Z172	SUMO2_MOUSE	Sumo2	Small ubiquitin-related modifier 2	68000000	67000000	67700000	57400000	58000000	66700000	69500000	64400000	63400000	57900000	60000000	58300000	70700000	68200000	71500000	54500000	55100000	57700000
Q9Z2X1	Q9Z2X1	HNRPF_MOUSE	Hnrnpf	Heterogeneous nuclear ribonucleoprotein F	67900000	69100000	69600000	63700000	63800000	63900000	70900000	63900000	73200000	64800000	70200000	61900000	68800000	67000000	71300000	66600000	65500000	65500000
P47911	P47911	RL6_MOUSE	Rpl6	60S ribosomal protein L6	64500000	62100000	62500000	114000000	110000000	112000000	46800000	48700000	48200000	100000000	95800000	98900000	51400000	48800000	47200000	99000000	100000000	108000000
P62855	P62855	RS26_MOUSE	Rps26	40S ribosomal protein S26	64100000	64100000	57200000	102000000	107000000	98400000	43100000	41200000	40500000	65000000	65700000	68400000	48800000	47300000	40500000	96800000	96900000	104000000
O35326	O35326	SRSF5_MOUSE	Srsf5	Serine/arginine-rich splicing factor 5	63800000	64400000	58200000	62800000	62800000	61300000	60700000	58100000	57700000	62600000	62800000	69200000	53900000	57700000	50600000	63500000	64900000	66100000
Q9CR57	Q9CR57	RL14_MOUSE	Rpl14	60S ribosomal protein L14	63600000	63200000	65700000	118000000	114000000	108000000	54800000	38100000	48400000	93200000	85900000	83200000	47200000	49400000	45600000	99800000	115000000	99600000
P06151	P06151	LDHA_MOUSE	Ldha	L-lactate dehydrogenase A chain	63100000	66600000	81000000	83700000	80400000	76800000	70100000	57100000	71400000	79100000	81800000	70500000	64700000	57500000	69700000	78400000	79000000	73500000
P52480	P52480	KPYM_MOUSE	Pkm	Pyruvate kinase PKM	61700000	58200000	69800000	79000000	77600000	76900000	55500000	52500000	58500000	72800000	72400000	71400000	49600000	49600000	56500000	71500000	73500000	64200000
P04264	P04264	K2C1_HUMAN	KRT1	Keratin, type II cytoskeletal 1	61300000	53200000	36800000	75400000	55500000	82900000	11300000	64900000	30000000	135000000	75000000	81400000	89800000	57700000	192000000	75600000	26800000	37300000
P35980	P35980	RL18_MOUSE	Rpl18	60S ribosomal protein L18	61000000	59600000	56100000	106000000	110000000	107000000	50300000	47400000	47500000	87200000	86300000	83700000	44600000	45200000	39800000	92600000	98500000	100000000
P01942	P01942	HBA_MOUSE	Hba	Hemoglobin subunit alpha	59900000	49300000	72800000	5010000	5160000	5960000	34100000	27000000	32800000	3240000	3240000	2750000	29900000	27100000	36700000	1840000	1660000	1540000
Q62093	Q62093	SRSF2_MOUSE	Srsf2	Serine/arginine-rich splicing factor 2	59900000	59800000	54500000	51400000	51700000	60600000	53100000	58200000	55400000	56000000	49900000	57700000	57200000	63300000	51100000	51500000	52600000	56200000
P35700	P35700;Q06830	PRDX1_MOUSE	Prdx1	Peroxiredoxin-1	59400000	54600000	65900000	73800000	71200000	75700000	62500000	55800000	59100000	71200000	74800000	70600000	51100000	46200000	54900000	71900000	69800000	59800000
P20029	P20029	BIP_MOUSE	Hspa5	Endoplasmic reticulum chaperone BiP	59400000	57200000	64600000	70700000	71400000	77100000	55100000	50200000	54000000	63600000	62600000	62200000	50400000	47600000	50300000	73000000	74500000	69500000
P14206	P14206	RSSA_MOUSE	Rpsa	40S ribosomal protein SA	58500000	57200000	70100000	126000000	122000000	118000000	43400000	40300000	49000000	87700000	87400000	84000000	42500000	48100000	55600000	113000000	115000000	92600000
P10639	P10599;P10639	THIO_MOUSE	Txn	Thioredoxin	58500000	56600000	58200000	65600000	63100000	63300000	38300000	44800000	42100000	48500000	49400000	51700000	48800000	46500000	53100000	54700000	53300000	56600000
P27773	P27773	PDIA3_MOUSE	Pdia3	Protein disulfide-isomerase A3	57300000	55700000	57900000	56500000	58300000	59500000	55200000	55100000	53900000	50600000	50200000	50700000	55600000	53300000	55000000	60200000	59900000	59300000
P62827	P62827	RAN_MOUSE	Ran	GTP-binding nuclear protein Ran	57200000	51800000	60000000	61200000	61300000	59000000	52000000	54800000	56700000	58700000	57200000	58100000	48500000	51700000	54400000	60700000	58900000	57000000
O08807	O08807	PRDX4_MOUSE	Prdx4	Peroxiredoxin-4	56700000	56800000	59900000	56900000	58300000	57700000	43900000	46300000	43600000	45300000	42900000	43400000	44800000	47900000	43800000	49000000	47400000	50500000
P35908	P35908	K22E_HUMAN	KRT2	Keratin, type II cytoskeletal 2 epidermal	56600000	51100000	27900000	68600000	74500000	104000000	9830000	64300000	55300000	108000000	72600000	66400000	95100000	64700000	212000000	101000000	32000000	45100000
Q60710	Q60710	SAMH1_MOUSE	Samhd1	Deoxynucleoside triphosphate triphosphohydrolase SAMHD1	56100000	50100000	62400000	40400000	40900000	39900000	55100000	50900000	59200000	37400000	38200000	34200000	53100000	51700000	58500000	33500000	34100000	29400000
P62270	P62270	RS18_MOUSE	Rps18	40S ribosomal protein S18	56100000	56900000	56200000	99900000	99700000	106000000	41500000	39200000	39300000	68000000	64900000	71000000	44300000	43800000	39000000	88100000	94000000	92100000
P19973	P19973	LSP1_MOUSE	Lsp1	Lymphocyte-specific protein 1	55400000	56300000	55900000	45200000	44100000	43400000	50300000	64200000	61100000	43100000	40400000	44700000	64900000	63100000	59200000	39700000	40200000	39000000
Q8VIJ6	Q8VIJ6	SFPQ_MOUSE	Sfpq	Splicing factor, proline- and glutamine-rich	55100000	54000000	59100000	53200000	53000000	54400000	56800000	59300000	59200000	54000000	49800000	51800000	54900000	53100000	55500000	55100000	55600000	53700000
Q6PDM2	Q6PDM2	SRSF1_MOUSE	Srsf1	Serine/arginine-rich splicing factor 1	54900000	51800000	57000000	52700000	52000000	55000000	61900000	57700000	60700000	50600000	51100000	49200000	54200000	52300000	52600000	50100000	49100000	48000000
P20152	P20152	VIME_MOUSE	Vim	Vimentin	54100000	51700000	52800000	27700000	27000000	29700000	59100000	64500000	63400000	27200000	27400000	28100000	67200000	66600000	65000000	32700000	31800000	33300000
P14824	P14824	ANXA6_MOUSE	Anxa6	Annexin A6	53600000	50800000	62600000	37500000	36600000	38700000	46800000	40900000	44900000	26600000	26900000	26100000	41700000	42100000	48100000	27100000	26000000	23600000
Q6ZWN5	Q6ZWN5	RS9_MOUSE	Rps9	40S ribosomal protein S9	52900000	50700000	51800000	94200000	94500000	90900000	37600000	38900000	36400000	65300000	66600000	65800000	40200000	39200000	39500000	83000000	86000000	85800000
Q8BK67	Q8BK67	RCC2_MOUSE	Rcc2	Protein RCC2	52600000	51100000	56600000	55900000	54400000	49400000	50800000	45700000	48700000	54400000	51100000	50100000	45600000	45000000	47400000	48200000	49700000	44100000
P49312	P49312	ROA1_MOUSE	Hnrnpa1	Heterogeneous nuclear ribonucleoprotein A1	52200000	48100000	66700000	85200000	87100000	87500000	62300000	58100000	64100000	94500000	79000000	89700000	48500000	51000000	44000000	98700000	99500000	75400000
P34884	P34884	MIF_MOUSE	Mif	Macrophage migration inhibitory factor	51600000	56800000	63400000	66800000	65800000	73600000	44700000	47000000	48300000	56800000	48000000	66200000	32300000	53900000	38300000	63100000	55900000	61700000
Q3U9G9	Q3U9G9	LBR_MOUSE	Lbr	Delta(14)-sterol reductase	51600000	48700000	49400000	33800000	33100000	33200000	48900000	55300000	51900000	30900000	27900000	30300000	49400000	49000000	46900000	31400000	30600000	31000000
P14148	P14148	RL7_MOUSE	Rpl7	60S ribosomal protein L7	51500000	48900000	50800000	86400000	87200000	90100000	44500000	40000000	37800000	69400000	68400000	63800000	36000000	33000000	33800000	77500000	83000000	76500000
P67984	P67984	RL22_MOUSE	Rpl22	60S ribosomal protein L22	51400000	57100000	56000000	96400000	102000000	86200000	48600000	44100000	49000000	93100000	99600000	86600000	45300000	42100000	45700000	85000000	87500000	91300000
Q9EQU5	Q9EQU5	SET_MOUSE	Set	Protein SET	51100000	51600000	50200000	55400000	54100000	57400000	42800000	46100000	46200000	56500000	53200000	58500000	48100000	46200000	49300000	52200000	51600000	57500000
P24452	P24452	CAPG_MOUSE	Capg	Macrophage-capping protein	50900000	51700000	62700000	36900000	36000000	42700000	62500000	58300000	71400000	42400000	46400000	40800000	48900000	48200000	64900000	37700000	38400000	31700000
P62852	P62852	RS25_MOUSE	Rps25	40S ribosomal protein S25	50900000	47300000	52500000	100000000	95100000	96100000	52900000	38700000	38000000	78000000	71300000	72600000	42000000	39800000	39400000	80700000	87800000	89900000
Q64433	Q64433	CH10_MOUSE	Hspe1	10 kDa heat shock protein, mitochondrial	50600000	46500000	52300000	80300000	80100000	78900000	62600000	53800000	55200000	84700000	89900000	82900000	50100000	48500000	50600000	83100000	83600000	76700000
P63254	P63254	CRIP1_MOUSE	Crip1	Cysteine-rich protein 1	50600000	43200000	42700000	27400000	28500000	25300000	38000000	43200000	48900000	28300000	32900000	27800000	43300000	48400000	55300000	30000000	25000000	28500000
Q61937	Q61937	NPM_MOUSE	Npm1	Nucleophosmin	50400000	43900000	65300000	102000000	101000000	103000000	65300000	53300000	61700000	102000000	106000000	99000000	45200000	41200000	51800000	102000000	97900000	75600000
P14483	P01921;P06343;P14483;P18469	HB2A_MOUSE	H2-Ab1	H-2 class II histocompatibility antigen, A beta chain	50300000	48200000	49300000	78500000	77500000	70400000	41100000	45500000	45200000	59400000	58800000	55200000	36200000	37600000	38100000	72200000	71600000	71200000
P62908	P62908	RS3_MOUSE	Rps3	40S ribosomal protein S3	50300000	50100000	57800000	112000000	107000000	105000000	43800000	35600000	40200000	75200000	75800000	74700000	41400000	40100000	46600000	94300000	95200000	87100000
Q9CQI6	Q9CQI6	COTL1_MOUSE	Cotl1	Coactosin-like protein	49900000	44700000	52900000	31200000	32300000	33200000	60300000	56100000	59700000	34500000	37800000	36300000	56300000	56100000	64300000	35800000	32500000	31400000
P62754	P62754	RS6_MOUSE	Rps6	40S ribosomal protein S6	49100000	45600000	52000000	81700000	80300000	74900000	34000000	38300000	37700000	61000000	57700000	56500000	36100000	45300000	34900000	73200000	76100000	71500000
P05064	P05064	ALDOA_MOUSE	Aldoa	Fructose-bisphosphate aldolase A	48700000	45700000	50000000	54700000	55600000	57800000	57200000	49900000	54100000	61600000	60000000	57700000	49000000	47700000	50000000	58400000	57200000	56000000
P04441	P04441	HG2A_MOUSE	Cd74	H-2 class II histocompatibility antigen gamma chain	48700000	47500000	62800000	49100000	53300000	50800000	71500000	58000000	73800000	46600000	49400000	49900000	58100000	51800000	73700000	53600000	52400000	39900000
P08113	P08113	ENPL_MOUSE	Hsp90b1	Endoplasmin	48500000	45400000	50300000	41600000	42500000	43100000	29500000	29900000	32500000	29800000	31100000	31500000	33400000	32500000	36700000	40600000	39100000	38100000
P68040	P68040	RACK1_MOUSE	Rack1	Receptor of activated protein C kinase 1	47700000	49500000	52900000	96000000	94400000	76100000	40900000	30000000	38800000	66900000	73100000	50100000	35900000	35700000	36500000	85000000	88400000	70600000
Q9Z1Q5	Q9Z1Q5	CLIC1_MOUSE	Clic1	Chloride intracellular channel protein 1	46900000	47400000	49900000	43500000	43400000	45200000	51900000	47100000	51800000	44200000	43700000	40000000	51100000	51600000	50100000	46100000	44700000	43400000
Q9CZM2	Q9CZM2	RL15_MOUSE	Rpl15	60S ribosomal protein L15	46600000	43500000	46900000	76200000	79200000	81400000	36300000	36200000	34800000	65600000	56400000	63100000	29400000	34800000	31200000	80300000	75000000	72200000
Q9D8E6	Q9D8E6	RL4_MOUSE	Rpl4	60S ribosomal protein L4	46000000	45700000	53000000	94400000	93800000	90200000	42800000	39200000	40300000	81300000	78600000	70400000	36800000	37500000	37400000	82600000	85500000	74800000
P99027	P99027	RLA2_MOUSE	Rplp2	60S acidic ribosomal protein P2	45900000	52800000	60400000	88200000	94200000	111000000	44700000	44300000	39500000	96500000	75800000	80500000	39600000	36000000	33800000	75500000	85000000	83900000
P61358	P61358	RL27_MOUSE	Rpl27	60S ribosomal protein L27	45300000	47700000	46800000	76000000	82200000	84300000	41800000	38600000	36000000	77900000	66200000	74200000	35800000	33800000	26400000	75600000	81600000	79400000
Q6PHN9	Q6PHN9	RAB35_MOUSE	Rab35	Ras-related protein Rab-35	45100000	41300000	50100000	43400000	45800000	44200000	50200000	47800000	51100000	43100000	44500000	43000000	51000000	45800000	47900000	47000000	43500000	40000000
O35381	O35381	AN32A_MOUSE	Anp32a	Acidic leucine-rich nuclear phosphoprotein 32 family member A	45000000	52900000	58100000	41200000	40000000	43300000	54000000	54200000	56400000	42400000	41500000	41700000	53100000	52700000	55900000	39000000	38600000	38000000
P06800	P06800	PTPRC_MOUSE	Ptprc	Receptor-type tyrosine-protein phosphatase C	44800000	45700000	48400000	40400000	40200000	39900000	43800000	44500000	47500000	36300000	34800000	35400000	43000000	45700000	44800000	37400000	36600000	35400000
P58252	P58252	EF2_MOUSE	Eef2	Elongation factor 2	44800000	41900000	47900000	76400000	75900000	71400000	37400000	33800000	35900000	70900000	71400000	68000000	33900000	35600000	36200000	85000000	81600000	71600000
Q8VDD5	Q8VDD5	MYH9_MOUSE	Myh9	Myosin-9	44600000	44600000	50100000	36600000	36500000	35400000	47800000	45100000	48000000	35900000	36500000	34300000	45900000	44700000	48200000	36300000	36400000	33800000
Q9Z1N5	Q9Z1N5	DX39B_MOUSE	Ddx39b	Spliceosome RNA helicase Ddx39b	43600000	45300000	52500000	44600000	46300000	47400000	50700000	48100000	52200000	46100000	44100000	42600000	44300000	47500000	46700000	46000000	45100000	43400000
P47738	P47738	ALDH2_MOUSE	Aldh2	Aldehyde dehydrogenase, mitochondrial	43500000	42300000	45300000	27100000	27400000	27200000	49600000	49600000	48700000	26900000	25600000	26000000	40700000	40100000	42900000	24100000	24400000	24300000
P70296	P70296	PEBP1_MOUSE	Pebp1	Phosphatidylethanolamine-binding protein 1	43300000	39600000	43100000	39900000	40200000	41000000	35700000	36800000	39000000	37200000	32800000	36100000	36600000	35400000	36300000	35800000	36000000	32900000
Q62425	Q62425	NDUA4_MOUSE	Ndufa4	Cytochrome c oxidase subunit NDUFA4	42700000	40500000	43900000	42300000	41900000	43700000	48700000	46800000	44800000	39000000	39900000	40000000	37200000	38900000	42300000	36600000	36800000	36800000
Q9CZU6	Q9CZU6	CISY_MOUSE	Cs	Citrate synthase, mitochondrial	42400000	43300000	41100000	35200000	34700000	33700000	46800000	45400000	42100000	31800000	33000000	32600000	43900000	43700000	38400000	35300000	33900000	39400000
Q64475	Q64475	H2B1B_MOUSE	Hist1h2bb	Histone H2B type 1-B	42200000	38600000	37500000	23300000	24300000	20800000	47900000	44300000	49700000	27700000	23300000	23700000	45600000	40700000	33700000	24600000	24500000	25700000
Q8BL97	Q8BL97	SRSF7_MOUSE	Srsf7	Serine/arginine-rich splicing factor 7	41500000	46000000	42500000	38000000	38300000	38000000	38000000	44900000	43700000	38000000	36900000	36700000	44700000	38300000	33700000	35800000	40800000	41500000
P62900	P62900	RL31_MOUSE	Rpl31	60S ribosomal protein L31	41200000	39200000	41600000	78500000	77100000	70600000	31800000	28800000	29400000	63100000	71000000	59400000	30500000	28300000	28100000	66000000	71200000	65100000
Q6ZWV7	Q6ZWV7	RL35_MOUSE	Rpl35	60S ribosomal protein L35	41000000	41400000	41900000	67900000	62500000	68100000	38200000	33500000	30700000	63400000	50700000	55600000	29300000	35100000	25200000	63200000	61900000	63200000
P13645	P13645	K1C10_HUMAN	KRT10	Keratin, type I cytoskeletal 10	40400000	38500000	20500000	51100000	49200000	61400000	8330000	45300000	32800000	72900000	51800000	49400000	72000000	54300000	141000000	65000000	22700000	33800000
P62301	P62301	RS13_MOUSE	Rps13	40S ribosomal protein S13	40300000	38000000	36900000	68000000	72900000	64100000	27800000	30800000	29500000	49100000	54400000	50100000	30900000	30800000	27900000	60400000	60100000	63800000
Q68FD5	Q68FD5	CLH1_MOUSE	Cltc	Clathrin heavy chain 1	40100000	38600000	44000000	34300000	34200000	33100000	39500000	39000000	40200000	33500000	32700000	30700000	39000000	37600000	39600000	35600000	35300000	32500000
P47955	P47955	RLA1_MOUSE	Rplp1	60S acidic ribosomal protein P1	40100000	41500000	45500000	56100000	69900000	58800000	21400000	24500000	38200000	31300000	30300000	21200000	26600000	22400000	24700000	42800000	79000000	65400000
P62264	P62264	RS14_MOUSE	Rps14	40S ribosomal protein S14	39900000	38900000	49800000	85100000	84700000	95800000	30400000	32900000	37000000	66900000	53200000	62800000	36400000	32400000	32400000	72500000	80800000	61100000
P50247	P50247	SAHH_MOUSE	Ahcy	Adenosylhomocysteinase	39800000	37700000	42400000	34900000	34500000	35600000	39700000	34600000	36400000	32100000	32000000	30200000	34000000	35500000	39300000	31300000	31000000	29100000
P62702	P62702	RS4X_MOUSE	Rps4x	40S ribosomal protein S4, X isoform	39700000	39500000	42000000	75900000	74700000	74000000	30000000	29100000	28200000	50400000	48200000	53200000	27900000	29100000	29300000	64100000	67200000	65500000
P60843	P10630;P60843	IF4A1_MOUSE	Eif4a1	Eukaryotic initiation factor 4A-I	39700000	37500000	42700000	62800000	62300000	68700000	49500000	51300000	54500000	118000000	118000000	117000000	48600000	49900000	54000000	131000000	135000000	117000000
Q9D154	Q9D154	ILEUA_MOUSE	Serpinb1a	Leukocyte elastase inhibitor A	39600000	37800000	48200000	28300000	27800000	28800000	49700000	41600000	46100000	25600000	25500000	24600000	43000000	42000000	47400000	23800000	24600000	20900000
P68134	P62737;P63268;P68033;P68134	ACTS_MOUSE	Acta1	Actin, alpha skeletal muscle	39400000	41700000	48500000	40100000	49300000	36100000	54200000	52500000	52900000	46600000	47600000	34000000	62100000	56300000	61800000	39200000	45900000	31900000
P45376	P45376	ALDR_MOUSE	Akr1b1	Aldo-keto reductase family 1 member B1	39300000	34700000	39900000	29300000	29900000	30500000	41100000	34700000	37500000	26800000	27000000	26400000	34100000	33400000	34700000	26400000	26700000	25900000
P62918	P62918	RL8_MOUSE	Rpl8	60S ribosomal protein L8	39100000	40900000	35300000	64700000	66600000	72800000	30600000	31200000	27200000	54700000	49000000	62100000	26700000	30300000	20100000	56300000	62000000	64500000
P60766	P60766	CDC42_MOUSE	Cdc42	Cell division control protein 42 homolog	39000000	37100000	49300000	36800000	37300000	27000000	47400000	38100000	48700000	33600000	36800000	24200000	39600000	37000000	44400000	35000000	38900000	34500000
Q64522	Q64522;Q64523;Q6GSS7	H2A2B_MOUSE	Hist2h2ab	Histone H2A type 2-B	38700000	37600000	52600000	20500000	17600000	22500000	53600000	72100000	48300000	30600000	11300000	27300000	49600000	51300000	25600000	18700000	29500000	27600000
Q01768	Q01768	NDKB_MOUSE	Nme2	Nucleoside diphosphate kinase B	38600000	32600000	42800000	65800000	63300000	63200000	34400000	31800000	33500000	60300000	54600000	62300000	24000000	26800000	26800000	59700000	58500000	51700000
P08228	P08228	SODC_MOUSE	Sod1	Superoxide dismutase [Cu-Zn]	38200000	39200000	34800000	29900000	29300000	28200000	31000000	34700000	34300000	31700000	29400000	31900000	36400000	35700000	37600000	27200000	28300000	32300000
P0DP26;P0DP27;P0DP28	P0DP26;P0DP27;P0DP28	CALM1_MOUSE;CALM2_MOUSE;CALM3_MOUSE	Calm1;Calm2;Calm3	Calmodulin-1	38100000	37300000	53200000	43200000	44400000	45000000	57400000	42400000	48300000	44200000	49900000	40900000	49700000	42800000	55600000	44800000	46900000	30300000
Q02053	P31254;Q02053	UBA1_MOUSE	Uba1	Ubiquitin-like modifier-activating enzyme 1	38100000	37100000	40900000	39300000	38100000	38500000	38500000	37600000	38400000	40400000	39000000	39100000	38400000	37500000	39900000	37200000	36900000	36600000
Q93092	Q93092	TALDO_MOUSE	Taldo1	Transaldolase	38000000	36100000	44200000	30400000	29700000	31700000	57500000	41200000	46200000	33000000	32700000	32200000	40100000	36700000	42500000	28500000	27200000	24700000
P35564	P35564	CALX_MOUSE	Canx	Calnexin	37900000	34800000	41800000	46000000	45900000	45700000	34100000	37000000	38300000	46500000	44800000	46100000	35400000	34500000	39900000	52100000	51100000	44100000
Q9CZX8	Q9CZX8	RS19_MOUSE	Rps19	40S ribosomal protein S19	37800000	37100000	38500000	70100000	67800000	67500000	27700000	28400000	29400000	50800000	49700000	51100000	29100000	26600000	28300000	60800000	61700000	65000000
P17751	P17751	TPIS_MOUSE	Tpi1	Triosephosphate isomerase	37700000	35500000	41700000	31100000	31200000	30800000	36000000	33300000	35300000	26300000	25500000	25500000	33800000	32700000	34400000	25900000	25600000	25300000
P27601	P27601	GNA13_MOUSE	Gna13	Guanine nucleotide-binding protein subunit alpha-13	37600000	37000000	37300000	23900000	25000000	25500000	33500000	36400000	34700000	21400000	21400000	23000000	35400000	36000000	34600000	23600000	24100000	24400000
P62082	P62082	RS7_MOUSE	Rps7	40S ribosomal protein S7	37000000	32900000	42500000	75700000	76500000	76800000	31300000	30600000	33500000	59500000	59500000	58600000	30100000	30000000	29100000	65800000	72800000	61500000
P08752	P08752	GNAI2_MOUSE	Gnai2	Guanine nucleotide-binding protein G(i) subunit alpha-2	36900000	34200000	45500000	35500000	36000000	32000000	45900000	42700000	51600000	34800000	38400000	29000000	42200000	38100000	43600000	37700000	40800000	32200000
P62858	P62858	RS28_MOUSE	Rps28	40S ribosomal protein S28	36800000	41100000	63000000	117000000	103000000	108000000	38100000	36700000	42000000	81000000	86600000	84500000	26800000	44900000	49900000	96500000	97300000	56800000
P14131	P14131	RS16_MOUSE	Rps16	40S ribosomal protein S16	36800000	37200000	39200000	67900000	65800000	67200000	27700000	27000000	26900000	47500000	45900000	48300000	30600000	31700000	27900000	60200000	59500000	60500000
P28078	P28078	DMA_MOUSE	H2-DMa	Class II histocompatibility antigen, M alpha chain	36300000	38700000	30300000	18200000	17400000	18000000	31900000	32600000	28500000	16300000	14700000	16300000	37000000	36200000	30100000	15700000	15400000	17500000
P29351	P29351	PTN6_MOUSE	Ptpn6	Tyrosine-protein phosphatase non-receptor type 6	36300000	35700000	36600000	27900000	28200000	29000000	34600000	36300000	36300000	27100000	24900000	26700000	37500000	37600000	36200000	28500000	29500000	29000000
P07901	P07901	HS90A_MOUSE	Hsp90aa1	Heat shock protein HSP 90-alpha	36100000	35000000	38900000	55700000	56300000	56100000	36100000	31800000	34700000	56900000	54200000	51000000	31700000	33300000	36100000	59100000	57300000	56000000
Q9CX86	Q9CX86	ROA0_MOUSE	Hnrnpa0	Heterogeneous nuclear ribonucleoprotein A0	36100000	33000000	39200000	34700000	34500000	33600000	43700000	41200000	40400000	35400000	37000000	37000000	29800000	35400000	33400000	41200000	39900000	33000000
Q9D0E1	Q9D0E1	HNRPM_MOUSE	Hnrnpm	Heterogeneous nuclear ribonucleoprotein M	36000000	36100000	40600000	38500000	37500000	36600000	40900000	39000000	45000000	34500000	36200000	34600000	37300000	39400000	37900000	40000000	38400000	34400000
Q8CGP0;Q9D2U9	Q8CGP0;Q9D2U9	H2B3A_MOUSE;H2B3B_MOUSE	Hist3h2ba;Hist3h2bb	Histone H2B type 3-B	35800000	32100000	31400000	19500000	18500000	15500000	57200000	46900000	43700000	19400000	22400000	21900000	32700000	34300000	30900000	15700000	14600000	20100000
Q9CXW4	Q9CXW4	RL11_MOUSE	Rpl11	60S ribosomal protein L11	35500000	34200000	38700000	69100000	69000000	67700000	28900000	26900000	28800000	61700000	59500000	60500000	28900000	28300000	30500000	62300000	66300000	61000000
P05202	P05202	AATM_MOUSE	Got2	Aspartate aminotransferase, mitochondrial	35500000	33800000	39200000	31500000	32200000	32800000	39300000	36800000	39000000	31100000	29000000	29100000	27800000	33900000	31500000	35500000	35600000	34100000
Q99020	Q99020	ROAA_MOUSE	Hnrnpab	Heterogeneous nuclear ribonucleoprotein A/B	35400000	33700000	45600000	43500000	43400000	42600000	44200000	39600000	48600000	50300000	46900000	45400000	37800000	34400000	39700000	52100000	51700000	39800000
P25444	P25444	RS2_MOUSE	Rps2	40S ribosomal protein S2	35300000	31600000	37400000	67500000	68000000	66000000	28200000	25200000	26500000	49600000	49800000	47000000	27100000	26200000	28100000	60000000	61100000	55700000
Q9D0T1	Q9D0T1	NH2L1_MOUSE	Snu13	NHP2-like protein 1	35100000	32900000	35400000	33200000	33100000	29200000	34200000	30900000	33300000	33600000	27600000	27700000	31900000	36200000	24800000	31300000	30900000	27700000
P61089	P61089	UBE2N_MOUSE	Ube2n	Ubiquitin-conjugating enzyme E2 N	35100000	32900000	35200000	29800000	29500000	28300000	35800000	30800000	33200000	27500000	27900000	27400000	28300000	31200000	30300000	26600000	27200000	27100000
P11352	P11352	GPX1_MOUSE	Gpx1	Glutathione peroxidase 1	34900000	33600000	36600000	23400000	23100000	22900000	40100000	39700000	41700000	25100000	24000000	23300000	33500000	35400000	41200000	21700000	20900000	21600000
P62242	P62242	RS8_MOUSE	Rps8	40S ribosomal protein S8	34800000	34000000	37900000	70100000	70300000	67300000	30500000	27500000	29700000	50300000	56200000	47000000	29500000	27500000	27400000	58500000	59000000	57200000
P62862	P62862	RS30_MOUSE	Fau	40S ribosomal protein S30	34400000	31700000	34200000	70200000	66900000	62500000	31100000	30400000	35800000	47600000	46100000	41100000	19100000	20100000	26600000	60500000	57600000	57100000
P09602	P09602	HMGN2_MOUSE	Hmgn2	Non-histone chromosomal protein HMG-17	33600000	29100000	33400000	19500000	21100000	19700000	34600000	47100000	54000000	18600000	12400000	14800000	26000000	28600000	22300000	20500000	22700000	18300000
Q60605	Q60605	MYL6_MOUSE	Myl6	Myosin light polypeptide 6	33100000	38300000	49000000	37100000	40800000	40000000	48300000	37600000	49800000	44000000	41500000	39100000	46800000	44300000	44700000	36700000	38200000	30800000
P62245	P62245	RS15A_MOUSE	Rps15a	40S ribosomal protein S15a	32900000	32500000	34900000	60400000	59300000	60800000	25000000	22400000	22900000	45100000	34400000	40600000	22900000	24000000	18600000	49200000	57100000	50300000
Q61033	Q61033	LAP2A_MOUSE	Tmpo	Lamina-associated polypeptide 2, isoforms alpha/zeta	32700000	33200000	30500000	21900000	21500000	23200000	28800000	33900000	31500000	21300000	20400000	21400000	32600000	32600000	28800000	22000000	21500000	23500000
P68372	P68372;Q7TMM9;Q9CWF2	TBB4B_MOUSE	Tubb4b	Tubulin beta-4B chain	32700000	33600000	41500000	44600000	36800000	37400000	36600000	30200000	39200000	38200000	37500000	37400000	35100000	31800000	40000000	46300000	48500000	39200000
P70372	P70372	ELAV1_MOUSE	Elavl1	ELAV-like protein 1	32700000	31100000	37100000	32700000	32100000	34300000	34800000	37400000	35700000	34100000	32600000	33600000	28800000	32700000	32000000	34600000	36100000	31400000
Q61029	Q61029	LAP2B_MOUSE	Tmpo	Lamina-associated polypeptide 2, isoforms beta/delta/epsilon/gamma	32500000	31700000	30800000	21700000	22200000	21700000	30800000	32600000	32000000	21200000	21900000	21300000	30200000	31100000	30600000	21100000	20100000	22500000
Q9CPW4	Q9CPW4	ARPC5_MOUSE	Arpc5	Actin-related protein 2/3 complex subunit 5	31800000	28700000	31500000	23600000	23800000	23300000	31200000	31100000	32000000	23100000	23200000	23200000	28300000	28200000	34300000	24000000	23000000	22000000
P12970	P12970	RL7A_MOUSE	Rpl7a	60S ribosomal protein L7a	31800000	32800000	33300000	56100000	55300000	55100000	26200000	24900000	22700000	50100000	45300000	44700000	25700000	26200000	24600000	47400000	51800000	54500000
Q91V41	Q91V41	RAB14_MOUSE	Rab14	Ras-related protein Rab-14	31800000	30400000	33400000	26100000	26700000	25300000	32700000	32700000	34200000	26000000	25800000	26400000	32400000	33600000	31400000	26400000	25700000	25100000
Q99JI6	P62835;Q99JI6	RAP1B_MOUSE	Rap1b	Ras-related protein Rap-1b	31800000	30300000	33800000	28100000	28300000	29400000	30300000	29400000	31000000	27500000	25300000	24300000	26900000	26500000	31400000	26200000	26800000	24400000
Q3U0V1	Q3U0V1	FUBP2_MOUSE	Khsrp	Far upstream element-binding protein 2	31500000	32300000	33700000	29800000	29900000	30800000	28400000	30400000	29100000	28800000	26300000	28700000	29600000	28600000	29900000	27500000	28300000	27400000
P53026	P53026	RL10A_MOUSE	Rpl10a	60S ribosomal protein L10a	31500000	28800000	41500000	72100000	73900000	72500000	33200000	26000000	30800000	61600000	64700000	57800000	26900000	25000000	31700000	64400000	64500000	41700000
Q9CVB6	Q9CVB6	ARPC2_MOUSE	Arpc2	Actin-related protein 2/3 complex subunit 2	31300000	30200000	35300000	27200000	27500000	27700000	35900000	31600000	34700000	27000000	28200000	26500000	32500000	32400000	36000000	27400000	25900000	22900000
P61255	P61255	RL26_MOUSE	Rpl26	60S ribosomal protein L26	31100000	30600000	31500000	56400000	56000000	54500000	26200000	24500000	23900000	47100000	48100000	48700000	25200000	25300000	23200000	49000000	51600000	49200000
Q9DBJ1	Q9DBJ1	PGAM1_MOUSE	Pgam1	Phosphoglycerate mutase 1	31100000	32100000	39200000	35000000	36900000	37200000	35700000	29800000	34200000	33500000	30400000	30500000	25500000	28100000	30800000	34600000	35200000	29100000
O88342	O88342	WDR1_MOUSE	Wdr1	WD repeat-containing protein 1	31000000	29300000	34900000	23800000	24600000	24600000	36500000	32500000	34800000	23800000	23700000	23000000	32000000	31400000	33300000	22600000	23600000	20800000
P62996	P62996	TRA2B_MOUSE	Tra2b	Transformer-2 protein homolog beta	30800000	34500000	37100000	28200000	29100000	30000000	48300000	38300000	35600000	30400000	25900000	28600000	33500000	33400000	29700000	26500000	29000000	25600000
O55142	O55142	RL35A_MOUSE	Rpl35a	60S ribosomal protein L35a	30700000	28000000	32700000	59500000	60900000	58400000	26300000	23200000	27200000	51400000	55600000	54800000	24800000	25100000	23900000	53400000	52900000	49300000
P40124	P40124	CAP1_MOUSE	Cap1	Adenylyl cyclase-associated protein 1	30600000	28400000	37700000	25900000	25800000	22700000	35800000	28200000	36900000	23900000	26600000	21200000	30200000	31900000	34900000	25200000	25400000	21400000
Q01853	Q01853	TERA_MOUSE	Vcp	Transitional endoplasmic reticulum ATPase	30500000	29300000	32600000	31800000	31500000	32600000	27400000	26400000	29200000	33900000	34600000	33900000	28200000	27300000	30100000	37600000	37100000	34800000
P80315	P80315	TCPD_MOUSE	Cct4	T-complex protein 1 subunit delta	30400000	30300000	30300000	45700000	43600000	45000000	25400000	24300000	25200000	45000000	44100000	42000000	24600000	26000000	24200000	44200000	46100000	47000000
P56959	P56959	FUS_MOUSE	Fus	RNA-binding protein FUS	30100000	31900000	40000000	37500000	38100000	37100000	37500000	36500000	39300000	40200000	37700000	37000000	29800000	30700000	34800000	37700000	37600000	32000000
P97461	P97461	RS5_MOUSE	Rps5	40S ribosomal protein S5	30000000	30800000	31800000	57200000	63500000	56000000	25200000	19300000	22300000	41200000	42200000	40900000	20600000	22200000	22900000	54300000	57300000	50200000
Q9D3D9	Q9D3D9	ATPD_MOUSE	Atp5f1d	ATP synthase subunit delta, mitochondrial	30000000	27200000	25300000	29200000	29700000	28900000	24800000	26600000	26400000	28400000	28700000	30300000	24500000	26700000	26200000	30500000	28700000	29500000
P01899	P01897;P01899	HA11_MOUSE	H2-D1	H-2 class I histocompatibility antigen, D-B alpha chain	30000000	28600000	31800000	47600000	48500000	49100000	28800000	29500000	31700000	46200000	45700000	47700000	26400000	26300000	28100000	42700000	39800000	40500000
Q9EST5	Q9EST5	AN32B_MOUSE	Anp32b	Acidic leucine-rich nuclear phosphoprotein 32 family member B	29700000	29400000	29000000	28800000	27700000	29200000	34200000	29400000	29500000	27800000	28700000	27900000	27300000	28300000	32200000	28300000	29100000	27300000
P97371	P97371	PSME1_MOUSE	Psme1	Proteasome activator complex subunit 1	29400000	28900000	32700000	37400000	36900000	40100000	30800000	26300000	27500000	34100000	35300000	35300000	30900000	27900000	30100000	32600000	32700000	30500000
Q9WVA4	Q9WVA4	TAGL2_MOUSE	Tagln2	Transgelin-2	29400000	29200000	38200000	29900000	29400000	33800000	31400000	30500000	34600000	27900000	26600000	27100000	33800000	30800000	33700000	31400000	32700000	28700000
Q9Z204	Q9Z204	HNRPC_MOUSE	Hnrnpc	Heterogeneous nuclear ribonucleoproteins C1/C2	29300000	26500000	32000000	34800000	36200000	32500000	33100000	28400000	32300000	31200000	32800000	32100000	28900000	27200000	30600000	32000000	33200000	28200000
P63038	P63038	CH60_MOUSE	Hspd1	60 kDa heat shock protein, mitochondrial	29300000	28400000	32400000	48600000	48400000	48400000	30700000	27900000	31400000	46900000	51000000	44300000	27300000	26100000	30700000	54000000	54600000	44700000
P15532	P15532	NDKA_MOUSE	Nme1	Nucleoside diphosphate kinase A	29200000	25600000	28900000	39600000	39200000	41100000	23900000	23400000	24200000	31900000	34500000	34200000	23000000	21900000	24400000	35200000	31900000	34700000
Q9Z2U0	Q9Z2U0	PSA7_MOUSE	Psma7	Proteasome subunit alpha type-7	29200000	26700000	28700000	32400000	31900000	34100000	25300000	24500000	24800000	31200000	31600000	30200000	25800000	25200000	25700000	29400000	28600000	30100000
Q9D1J3	Q9D1J3	SARNP_MOUSE	Sarnp	SAP domain-containing ribonucleoprotein	29200000	29900000	30900000	27700000	27300000	27000000	35900000	31000000	35300000	27600000	26200000	25400000	26400000	31200000	34100000	26700000	26500000	28700000
Q3TEA8	Q3TEA8	HP1B3_MOUSE	Hp1bp3	Heterochromatin protein 1-binding protein 3	29000000	28200000	31000000	17900000	18400000	18500000	40900000	39300000	38600000	19600000	18700000	18900000	30700000	30200000	28700000	16100000	17500000	16100000
P60867	P60867	RS20_MOUSE	Rps20	40S ribosomal protein S20	28900000	28800000	28000000	55200000	50400000	49200000	19900000	17700000	19400000	34400000	43100000	36200000	21000000	22600000	20200000	42400000	43800000	47000000
P84084	P84084	ARF5_MOUSE	Arf5	ADP-ribosylation factor 5	28900000	28100000	36800000	31300000	32700000	32200000	34500000	30400000	35600000	35000000	34500000	32900000	30700000	31700000	39400000	30500000	34200000	24800000
P62751	P62751	RL23A_MOUSE	Rpl23a	60S ribosomal protein L23a	28700000	25800000	30400000	56300000	58000000	58700000	23700000	24400000	24600000	49400000	49000000	47100000	25600000	24100000	25900000	50400000	50900000	47800000
Q9D8N0	Q9D8N0	EF1G_MOUSE	Eef1g	Elongation factor 1-gamma	28500000	27400000	30500000	63700000	65400000	65500000	23200000	22600000	22400000	64000000	58300000	62000000	21200000	20900000	21300000	59400000	60100000	51600000
P47963	P47963	RL13_MOUSE	Rpl13	60S ribosomal protein L13	28200000	28000000	27900000	51900000	51500000	48300000	24100000	22600000	22700000	44700000	45500000	42800000	25400000	21000000	22100000	44700000	46000000	44300000
Q8VEM8	Q8VEM8	MPCP_MOUSE	Slc25a3	Phosphate carrier protein, mitochondrial	27900000	24300000	36400000	36900000	36800000	37900000	34200000	32200000	34800000	36600000	35000000	30900000	26800000	24600000	27400000	33900000	38300000	28400000
P62830	P62830	RL23_MOUSE	Rpl23	60S ribosomal protein L23	27800000	24800000	28600000	52800000	49500000	45400000	23300000	19500000	21700000	39600000	46500000	41900000	20100000	20400000	20200000	44700000	46300000	45900000
P47753	P47753;P47754	CAZA1_MOUSE	Capza1	F-actin-capping protein subunit alpha-1	27200000	26800000	29200000	22000000	21800000	22900000	28000000	25700000	27100000	21300000	22900000	18800000	28800000	28500000	29500000	22200000	22200000	21400000
P97351	P97351	RS3A_MOUSE	Rps3a	40S ribosomal protein S3a	27100000	26300000	32300000	57900000	56400000	56800000	23000000	19900000	22400000	41900000	44300000	39400000	20700000	21200000	21100000	51000000	51900000	40300000
P61161	P61161	ARP2_MOUSE	Actr2	Actin-related protein 2	27000000	26800000	38700000	27000000	26500000	23700000	37200000	30700000	40200000	26900000	25400000	22700000	24500000	25600000	34300000	28200000	28800000	19700000
Q99JY9	Q99JY9	ARP3_MOUSE	Actr3	Actin-related protein 3	27000000	25100000	34400000	25400000	25300000	24900000	37800000	29000000	33700000	25100000	25500000	23100000	30400000	28600000	31700000	26900000	26100000	21400000
P11911	P11911	CD79A_MOUSE	Cd79a	B-cell antigen receptor complex-associated protein alpha chain	26900000	25100000	34300000	25900000	30300000	18900000	22300000	20900000	33800000	22300000	28300000	21500000	26900000	23300000	32300000	29400000	27200000	24200000
Q8BSL7	P61205;P84078;Q8BSL7	ARF2_MOUSE	Arf2	ADP-ribosylation factor 2	26800000	21500000	32800000	27400000	27500000	26900000	27600000	24600000	30300000	26100000	24500000	24800000	24100000	24000000	27400000	25300000	27000000	16600000
O35737	O35737	HNRH1_MOUSE	Hnrnph1	Heterogeneous nuclear ribonucleoprotein H	26800000	27100000	28000000	24100000	24400000	23800000	30000000	26300000	27900000	23200000	24500000	23300000	25000000	24400000	26100000	26500000	25800000	23100000
Q9CRB2	Q9CRB2	NHP2_MOUSE	Nhp2	H/ACA ribonucleoprotein complex subunit 2	26700000	24900000	26400000	28500000	26100000	22200000	21700000	25500000	25500000	22200000	23100000	23900000	19900000	19800000	22700000	20600000	20800000	23000000
Q91VM5	Q91VM5;Q9WV02	RMXL1_MOUSE	Rbmxl1	RNA binding motif protein, X-linked-like-1	26700000	27500000	27200000	21300000	21200000	22200000	29500000	31000000	28100000	22900000	20900000	24100000	27000000	26800000	25400000	22000000	22500000	23200000
Q61598	Q61598	GDIB_MOUSE	Gdi2	Rab GDP dissociation inhibitor beta	26600000	25500000	31100000	27900000	26600000	26500000	27400000	25000000	27400000	27600000	27100000	25000000	25000000	25700000	25700000	26900000	27200000	24100000
P56135	P56135	ATPK_MOUSE	Atp5mf	ATP synthase subunit f, mitochondrial	26600000	29400000	27100000	21600000	22200000	23300000	24500000	27800000	29300000	16200000	21500000	24500000	28800000	26000000	17300000	26100000	23400000	24700000
Q9JKF1	Q9JKF1	IQGA1_MOUSE	Iqgap1	Ras GTPase-activating-like protein IQGAP1	26500000	25200000	28200000	20600000	20400000	20800000	25900000	26600000	27200000	20000000	19600000	19200000	30300000	28400000	30500000	20100000	20500000	19700000
P19437	P19437	CD20_MOUSE	Ms4a1	B-lymphocyte antigen CD20	26400000	24700000	33000000	33600000	33100000	31000000	21700000	27900000	32000000	30000000	31500000	29500000	21700000	26100000	27700000	33600000	34300000	26000000
A2BDX3	A2BDX3	MOCS3_MOUSE	Mocs3	Adenylyltransferase and sulfurtransferase MOCS3	26300000	29900000	26200000	38800000	38500000	39400000	26500000	26000000	24300000	39900000	39400000	38800000	26300000	28200000	24200000	34200000	34200000	38900000
Q91VC3	Q91VC3	IF4A3_MOUSE	Eif4a3	Eukaryotic initiation factor 4A-III	26300000	24900000	25900000	26400000	26400000	26800000	25600000	25700000	25800000	25000000	25700000	25300000	23600000	25200000	25600000	23700000	24600000	25900000
P35979	P35979	RL12_MOUSE	Rpl12	60S ribosomal protein L12	26200000	25500000	24700000	47000000	46100000	46800000	21400000	20100000	19200000	40600000	40300000	40000000	23100000	22500000	21500000	41400000	41900000	45200000
Q8K386	Q8K386	RAB15_MOUSE	Rab15	Ras-related protein Rab-15	26100000		26800000	22700000		36200000			60300000			34400000	26800000	26400000	57100000	21900000	25700000	21500000
P26040	P26040	EZRI_MOUSE	Ezr	Ezrin	26000000	25000000	27600000	24700000	25500000	24500000	32000000	28100000	30500000	27600000	26900000	28100000	30100000	30200000	31700000	27700000	28000000	26400000
P68510	P68510	1433F_MOUSE	Ywhah	14-3-3 protein eta	25900000	23800000	27300000	23700000	24500000	25500000	24100000	22200000	25400000	22000000	22600000	21800000	25200000	25000000	27400000	23500000	24100000	21400000
Q60973	Q60973	RBBP7_MOUSE	Rbbp7	Histone-binding protein RBBP7	25800000	24000000	28500000	38300000	39300000	36200000	27400000	24200000	27200000	41100000	38900000	37300000	24100000	22600000	25700000	41800000	41900000	35000000
Q9D2M8	Q9CZY3;Q9D2M8	UB2V2_MOUSE	Ube2v2	Ubiquitin-conjugating enzyme E2 variant 2	25700000	27500000	29100000	27100000	27000000	28300000	28000000	24900000	27500000	25400000	24900000	24000000	23300000	24800000	27000000	22900000	22600000	22800000
O35900	O35900	LSM2_MOUSE	Lsm2	U6 snRNA-associated Sm-like protein LSm2	25600000	23000000	24200000	20100000	20600000	20600000	24100000	24400000	26000000	20000000	20100000	20700000	25600000	23900000	27500000	19100000	18600000	18200000
P19157	P19157	GSTP1_MOUSE	Gstp1	Glutathione S-transferase P 1	25500000	24400000	26300000	19400000	18400000	18900000	20600000	24500000	24700000	19600000	18700000	20000000	18300000	23100000	23200000	17000000	17400000	17200000
Q7TNV0	Q7TNV0	DEK_MOUSE	Dek	Protein DEK	25500000	24100000	30200000	20800000	21000000	22000000	31200000	27700000	29600000	19500000	20400000	20400000	23600000	23600000	30000000	20300000	21300000	18200000
P70168	P70168	IMB1_MOUSE	Kpnb1	Importin subunit beta-1	25400000	24600000	27400000	32800000	32000000	32800000	26100000	23100000	24900000	31600000	31400000	32100000	21400000	23300000	25300000	37000000	36600000	33100000
Q99LX0	Q99LX0	PARK7_MOUSE	Park7	Protein/nucleic acid deglycase DJ-1	25400000	22400000	24800000	24900000	23700000	23700000	24600000	22100000	23900000	24000000	23100000	21700000	23300000	23400000	23700000	21200000	21600000	21200000
Q9CQ60	Q9CQ60	6PGL_MOUSE	Pgls	6-phosphogluconolactonase	25200000	27300000	25000000	21800000	21200000	22600000	21600000	22200000	22800000	19800000	20700000	21600000	22600000	26100000	23500000	20100000	20100000	20400000
P49710	P49710	HCLS1_MOUSE	Hcls1	Hematopoietic lineage cell-specific protein	25000000	23900000	26000000	26600000	27300000	28600000	24800000	25500000	25700000	27200000	26700000	29500000	28300000	27100000	28700000	26000000	25500000	25400000
P63279;P63280	P63279;P63280	UBC9_HUMAN;UBC9_MOUSE	UBE2I;Ube2i	SUMO-conjugating enzyme UBC9	24500000	23800000	28100000	20900000	21900000	21300000	27700000	25700000	28600000	22700000	21500000	23400000	24300000	23000000	19500000	19200000	21400000	19700000
P62305	P62305	RUXE_MOUSE	Snrpe	Small nuclear ribonucleoprotein E	24400000	12500000	53900000	50000000	49700000	47100000	65600000	37600000	55100000	49900000	45300000	44600000	28300000	16900000	47000000	44000000	50500000	18500000
Q61207	Q61207	SAP_MOUSE	Psap	Prosaposin	24300000	18700000	20700000	11100000	11900000	9360000	7270000	16200000	16100000	8780000	10100000	10600000	15100000	19400000	16700000	10200000	10100000	9740000
P62267	P62267	RS23_MOUSE	Rps23	40S ribosomal protein S23	24100000	21800000	21500000	43200000	43500000	44100000	18200000	16900000	17000000	29300000	28400000	30700000	16600000	16200000	16000000	37400000	36900000	39700000
Q8R081	Q8R081	HNRPL_MOUSE	Hnrnpl	Heterogeneous nuclear ribonucleoprotein L	24100000	22400000	29300000	23100000	22000000	22000000	30500000	26900000	29000000	21700000	21000000	20400000	19000000	24000000	21500000	24000000	23400000	19500000
P29391	P29391	FRIL1_MOUSE	Ftl1	Ferritin light chain 1	24100000	23500000	22400000	6430000	6380000	6480000	21600000	23900000	21500000	5980000	5510000	6060000	33400000	35800000	30200000	6920000	7110000	7410000
P31725	P31725	S10A9_MOUSE	S100a9	Protein S100-A9	23900000	26300000	24200000	7220000	7850000	7960000	91100000	96000000	121000000	12300000	12000000	11700000	26300000	28500000	25500000	8370000	8680000	7110000
P51150	P51150	RAB7A_MOUSE	Rab7a	Ras-related protein Rab-7a	23800000	22800000	26300000	24000000	23000000	23300000	27000000	24400000	26300000	23100000	22600000	21600000	23600000	22700000	23600000	21000000	21900000	21800000
P28352	P28352	APEX1_MOUSE	Apex1	DNA-(apurinic or apyrimidinic site) lyase	23800000	23500000	25300000	21000000	21400000	19400000	27300000	25400000	27300000	23800000	24800000	22600000	24800000	23200000	22300000	17000000	18600000	17300000
P35527	P35527	K1C9_HUMAN	KRT9	Keratin, type I cytoskeletal 9	23800000	20000000	16600000	30000000	13200000	30900000	4810000	27600000	4350000	51300000	22500000	35200000	30000000	11500000	65200000	19900000	6430000	10900000
Q9JM76	Q9JM76	ARPC3_MOUSE	Arpc3	Actin-related protein 2/3 complex subunit 3	23700000	21600000	27000000	20900000	21400000	21400000	30400000	25100000	28900000	20900000	19500000	20400000	26700000	23400000	28900000	19500000	19900000	18100000
Q8K1B8	Q8K1B8	URP2_MOUSE	Fermt3	Fermitin family homolog 3	23600000	22900000	24500000	18300000	18500000	18200000	21500000	21000000	21100000	18700000	18400000	18400000	22000000	21400000	22600000	18600000	19100000	18300000
P62320	P62320	SMD3_MOUSE	Snrpd3	Small nuclear ribonucleoprotein Sm D3	23500000	19100000	71500000	60400000	60100000	27500000	65700000	29300000	70700000	53500000	55800000	31600000	33600000	29100000	41400000	51800000	64000000	15700000
Q9DCV7	Q9DCV7	K2C7_MOUSE	Krt7	Keratin, type II cytoskeletal 7	23500000	22900000	22100000	17300000	16800000	17100000	16300000	23400000	19800000	27400000	26900000	28900000	11700000	14200000	11800000	16500000	11500000	14300000
Q9CPR4	Q9CPR4	RL17_MOUSE	Rpl17	60S ribosomal protein L17	23500000	20900000	28700000	49000000	46700000	48300000	20500000	19300000	21600000	43400000	42600000	41500000	20000000	18200000	19900000	40700000	42400000	37200000
Q6IRU2	Q6IRU2	TPM4_MOUSE	Tpm4	Tropomyosin alpha-4 chain	23300000	20800000	22100000	15700000	15100000	15200000	18800000	20900000	20700000	14400000	14000000	15900000	22200000	21500000	20900000	15200000	15000000	14300000
Q9D6Z1	Q9D6Z1	NOP56_MOUSE	Nop56	Nucleolar protein 56	23200000	22900000	26000000	27200000	27700000	25700000	27900000	26500000	26400000	28600000	25900000	26100000	21000000	21600000	20100000	24400000	26000000	23300000
P97372	P97372	PSME2_MOUSE	Psme2	Proteasome activator complex subunit 2	23200000	22000000	29900000	44300000	42500000	43500000	28000000	22200000	23700000	42000000	38000000	38300000	18400000	20000000	22200000	38500000	38200000	25100000
Q9CPQ1	Q9CPQ1	COX6C_MOUSE	Cox6c	Cytochrome c oxidase subunit 6C	23100000	20900000	24100000	20800000	22000000	18800000	23500000	22000000	24700000	19700000	20600000	20500000	19500000	21700000	17200000	16600000	20000000	17600000
P38647	P38647	GRP75_MOUSE	Hspa9	Stress-70 protein, mitochondrial	23000000	23000000	24800000	39800000	41100000	41700000	26100000	22500000	25400000	42000000	39500000	37800000	22600000	21600000	22800000	39400000	40800000	39400000
P19783	P19783	COX41_MOUSE	Cox4i1	Cytochrome c oxidase subunit 4 isoform 1, mitochondrial	22900000	22700000	35600000	34000000	34900000	33300000	39500000	29800000	42900000	36000000	36200000	33200000	22400000	22600000	32600000	32100000	31100000	18800000
P63325	P63325	RS10_MOUSE	Rps10	40S ribosomal protein S10	22900000	22700000	25500000	46400000	48200000	46200000	23000000	18900000	19200000	38600000	33400000	35700000	19600000	18700000	17000000	43800000	42000000	35400000
P57776	P57776	EF1D_MOUSE	Eef1d	Elongation factor 1-delta	22800000	23600000	24100000	38000000	37000000	38100000	20200000	20900000	19500000	35300000	28900000	33500000	18500000	18700000	16800000	36700000	37300000	34700000
Q60953	Q60953	PML_MOUSE	Pml	Protein PML	22700000	22800000	23700000	18700000	18600000	16900000	24500000	21700000	23700000	17300000	19100000	17800000	23500000	23000000	22500000	15900000	15900000	15800000
O70133	O70133	DHX9_MOUSE	Dhx9	ATP-dependent RNA helicase A	22700000	23100000	24300000	21500000	21300000	21400000	24800000	23400000	23300000	22000000	20100000	20500000	22400000	22300000	21500000	21900000	22400000	21700000
O08585	O08585	CLCA_MOUSE	Clta	Clathrin light chain A	22600000	23400000	23900000	19800000	18500000	17800000	22100000	21300000	20500000	17400000	18500000	18800000	24800000	21000000	21400000	19400000	18800000	20100000
Q6ZWV3	P86048;Q6ZWV3	RL10_MOUSE	Rpl10	60S ribosomal protein L10	22600000	13600000	28900000	39700000	41500000	33000000	19000000	15700000	17000000	31700000	34200000	23400000	14200000	16700000	8640000	40300000	41900000	29600000
Q62318	Q62318	TIF1B_MOUSE	Trim28	Transcription intermediary factor 1-beta	22600000	22800000	23100000	22200000	21500000	21300000	23000000	24300000	24400000	22300000	22200000	21800000	22900000	23300000	22400000	21900000	20700000	20600000
P42932	P42932	TCPQ_MOUSE	Cct8	T-complex protein 1 subunit theta	22500000	20900000	24400000	41700000	41800000	41300000	22200000	19100000	20600000	39900000	42200000	39300000	18300000	18800000	20600000	38600000	38400000	35900000
P80314	P80314	TCPB_MOUSE	Cct2	T-complex protein 1 subunit beta	22500000	22000000	24500000	40100000	39100000	41700000	20300000	19100000	20800000	40200000	39400000	39100000	19200000	20400000	22000000	40900000	38900000	34500000
P50580	P50580	PA2G4_MOUSE	Pa2g4	Proliferation-associated protein 2G4	22500000	22600000	26300000	43600000	42500000	40900000	18000000	17900000	19000000	44100000	44400000	40000000	16000000	16000000	17400000	40200000	42400000	39100000
P00405	P00405	COX2_MOUSE	Mtco2	Cytochrome c oxidase subunit 2	22400000	27500000	35100000	28300000	28600000	27900000	32500000	27300000	35600000	25200000	27700000	23500000	21000000	23300000	27100000	27100000	24900000	20500000
Q61316	Q61316	HSP74_MOUSE	Hspa4	Heat shock 70 kDa protein 4	22300000	21600000	24600000	28300000	27800000	27100000	24500000	22100000	23900000	31100000	31200000	30000000	24000000	22100000	24300000	31000000	31600000	29300000
P80318	P80318	TCPG_MOUSE	Cct3	T-complex protein 1 subunit gamma	22000000	21400000	22000000	34000000	34500000	35200000	17600000	17200000	18600000	33200000	34300000	33300000	18600000	18200000	17800000	32600000	32900000	32600000
G3UZ78	G3UZ78	ADGB_MOUSE	Adgb	Androglobin	21900000	19900000	20700000	31100000	30400000	34100000	18700000	17400000	19300000	33600000	28800000	29300000	20800000	22200000	22100000	31100000	31600000	38600000
Q8R480	Q8R480	NUP85_MOUSE	Nup85	Nuclear pore complex protein Nup85	21900000	20200000	22300000	26200000	27100000	26000000	21800000	22900000	22800000	26700000	23800000	24600000	22000000	20600000	21000000	29000000	29400000	29900000
P70315	P70315	WASP_MOUSE	Was	Wiskott-Aldrich syndrome protein homolog	21800000	21000000	20700000	16700000	16400000	17200000	19700000	19800000	19600000	16600000	15100000	16400000	23400000	22500000	21000000	15500000	15300000	16900000
Q60931	Q60931	VDAC3_MOUSE	Vdac3	Voltage-dependent anion-selective channel protein 3	21800000	21300000	22000000	18100000	18000000	17500000	25200000	25100000	24300000	17300000	16600000	16500000	22100000	20500000	21200000	17400000	17700000	18700000
P41241	P41241	CSK_MOUSE	Csk	Tyrosine-protein kinase CSK	21800000	19300000	25500000	19400000	19300000	19500000	25700000	22600000	24600000	19000000	19700000	18000000	22800000	19900000	24400000	18900000	18900000	15900000
P63323	P63323	RS12_MOUSE	Rps12	40S ribosomal protein S12	21800000	22400000	23600000	46100000	39800000	23700000	14500000	14700000	14900000	25100000	27500000	20700000	14800000	15500000	14400000	36700000	41100000	37400000
Q921M7	Q921M7	FA49B_MOUSE	Fam49b	Protein FAM49B	21700000	19700000	24300000	18500000	17800000	16600000	21900000	22600000	23500000	18300000	18200000	17700000	21000000	22300000	22600000	17000000	20100000	17300000
P80313	P80313	TCPH_MOUSE	Cct7	T-complex protein 1 subunit eta	21600000	20000000	23300000	37800000	36500000	36400000	19000000	17900000	18900000	34800000	36300000	32700000	16300000	17100000	19000000	34800000	34200000	32400000
Q9CQV8	Q9CQV8	1433B_MOUSE	Ywhab	14-3-3 protein beta/alpha	21600000	20700000	21600000	18900000	19400000	20100000	18500000	20200000	20800000	19200000	19800000	19000000	20800000	19600000	22100000	17600000	17500000	18400000
P46638	P46638;P62492	RB11B_MOUSE	Rab11b	Ras-related protein Rab-11B	21500000	20600000	20500000	19600000	20000000	20400000	22000000	22300000	21700000	18700000	18700000	18600000	21800000	21600000	22900000	18500000	17700000	18700000
P08003	P08003	PDIA4_MOUSE	Pdia4	Protein disulfide-isomerase A4	21500000	20200000	21900000	17000000	17100000	17600000	18500000	17100000	18200000	14100000	14300000	14200000	18100000	17600000	19400000	14900000	14700000	14500000
P21619	P21619	LMNB2_MOUSE	Lmnb2	Lamin-B2	21400000	22200000	21600000	14200000	14000000	14600000	25800000	27000000	26200000	16100000	16000000	17000000	24000000	23800000	23100000	13100000	13500000	14300000
Q6A028	Q6A028	SWP70_MOUSE	Swap70	Switch-associated protein 70	21400000	19900000	21600000	42800000	42800000	43200000	19600000	19900000	20500000	40400000	41200000	41000000	21400000	21700000	21400000	39700000	39700000	35900000
Q61990	Q61990	PCBP2_MOUSE	Pcbp2	Poly(rC)-binding protein 2	21400000	21400000	20500000	20000000	19400000	17400000	17500000	18500000	20700000	22600000	24200000	19600000	20000000	22400000	19800000	28000000	28100000	29100000
Q8R3G1	Q8R3G1	PP1R8_MOUSE	Ppp1r8	Nuclear inhibitor of protein phosphatase 1	21300000	21700000	22000000	19800000	21000000	19500000	22600000	21400000	22300000	19700000	17600000	20500000	19600000	18400000	19900000	19500000	18000000	16000000
P17095	P17095	HMGA1_MOUSE	Hmga1	High mobility group protein HMG-I/HMG-Y	21300000	19100000	17700000	11500000	12300000	12000000	15000000	21800000	22900000	12500000	11000000	13500000	18700000	22100000	18900000	11600000	11500000	12200000
Q9WV32	Q9WV32	ARC1B_MOUSE	Arpc1b	Actin-related protein 2/3 complex subunit 1B	21200000	19700000	23000000	17300000	16900000	16500000	23400000	22300000	23000000	16900000	16200000	16300000	20900000	19900000	21400000	16700000	16900000	15400000
Q8BTM8	Q8BTM8	FLNA_MOUSE	Flna	Filamin-A	21200000	20700000	22000000	15300000	15100000	15200000	20800000	21400000	21700000	14100000	14200000	13700000	24000000	22900000	23400000	16500000	16500000	16600000
Q3THE2	Q3THE2	ML12B_MOUSE	Myl12b	Myosin regulatory light chain 12B	21200000	15200000	31200000	22200000	20900000	24100000	33600000	30200000	33800000	23000000	21600000	21400000	30600000	19700000	32500000	18900000	19300000	13900000
Q61205	Q61205	PA1B3_MOUSE	Pafah1b3	Platelet-activating factor acetylhydrolase IB subunit gamma	21200000	19300000	20100000	12700000	12600000	12600000	18700000	16300000	16500000	9610000	7990000	8620000	16700000	17800000	18000000	10200000	10700000	9780000
P60335	P60335	PCBP1_MOUSE	Pcbp1	Poly(rC)-binding protein 1	21000000	18300000	39600000	40600000	39600000	31400000	31200000	21100000	36700000	42900000	42600000	31400000	19900000	20400000	31900000	46500000	43200000	26800000
P50543	P50543	S10AB_MOUSE	S100a11	Protein S100-A11	21000000	21700000	21200000	17500000	18900000	14200000	28900000	20000000	21800000	17500000	22500000	17000000	23300000	18500000	26700000	19200000	18300000	15700000
Q9CWJ9	Q9CWJ9	PUR9_MOUSE	Atic	Bifunctional purine biosynthesis protein PURH	21000000	20500000	20800000	25600000	25500000	26900000	17300000	16900000	16900000	24800000	25300000	24500000	17700000	17300000	17500000	23600000	24800000	24900000
O09061	O09061	PSB1_MOUSE	Psmb1	Proteasome subunit beta type-1	20900000	22400000	25400000	25700000	25600000	28000000	24500000	20600000	20600000	26200000	26900000	26200000	22400000	22000000	22600000	24500000	24800000	21800000
O08583	O08583	THOC4_MOUSE	Alyref	THO complex subunit 4	20800000	21200000	23100000	17900000	18100000	17100000	18800000	23600000	24600000	17600000	17300000	16900000	22400000	20200000	21200000	18300000	19400000	16100000
P61982	P61982	1433G_MOUSE	Ywhag	14-3-3 protein gamma	20800000	19200000	21100000	21100000	21500000	18100000	17900000	17000000	19200000	19100000	20300000	18700000	19100000	18400000	20300000	18800000	18800000	17200000
P14869	P14869	RLA0_MOUSE	Rplp0	60S acidic ribosomal protein P0	20700000	18800000	24200000	44200000	42300000	42800000	18700000	16400000	18700000	36600000	36000000	32800000	16800000	15000000	19300000	40600000	38900000	32800000
P17225	P17225	PTBP1_MOUSE	Ptbp1	Polypyrimidine tract-binding protein 1	20700000	20400000	22000000	20400000	20700000	20300000	26500000	22000000	21500000	20400000	18700000	19700000	19800000	20300000	17500000	19400000	19000000	19000000
P63242	P63242;Q8BGY2	IF5A1_MOUSE	Eif5a	Eukaryotic translation initiation factor 5A-1	20600000	19000000	27200000	35500000	35900000	35100000	24400000	17900000	21400000	38500000	40700000	31100000	18700000	18100000	22000000	35800000	34600000	27800000
P19253	P19253	RL13A_MOUSE	Rpl13a	60S ribosomal protein L13a	20600000	18200000	20600000	38400000	38500000	38300000	18400000	15700000	16900000	31300000	34900000	31300000	15000000	16000000	17300000	35300000	35200000	29800000
Q8VCW8	Q8VCW8	ACSF2_MOUSE	Acsf2	Acyl-CoA synthetase family member 2, mitochondrial	20500000	20100000	22700000	14400000	14400000	14200000	26400000	27200000	30000000	16800000	17400000	16800000	22200000	22400000	23700000	14200000	13800000	13300000
P57780	P57780	ACTN4_MOUSE	Actn4	Alpha-actinin-4	20500000	20000000	21600000	17800000	17900000	18000000	21600000	20300000	20600000	17700000	17100000	17600000	22100000	22300000	22800000	18400000	18000000	17600000
P62774	P62774	MTPN_MOUSE	Mtpn	Myotrophin	20500000	17000000	20900000	17300000	16700000	15400000	12400000	17200000	21000000	15200000	15600000	14700000	18000000	18200000	23800000	18400000	17000000	14200000
P61021	P35278;P61021;Q9CQD1	RAB5B_MOUSE	Rab5b	Ras-related protein Rab-5B	20500000	19800000	21000000	17000000	16700000	16600000	22200000	22500000	21800000	18200000	18600000	18900000	20600000	21900000	21900000	16700000	17500000	17700000
P48771	P48771	CX7A2_MOUSE	Cox7a2	Cytochrome c oxidase subunit 7A2, mitochondrial	20400000	18100000	26900000	25600000	27600000	30000000	36200000	25300000	31700000	27500000	26500000	20700000	23500000	19000000	26400000	20400000	21900000	11600000
Q8BP67	Q8BP67	RL24_MOUSE	Rpl24	60S ribosomal protein L24	20300000	20500000	24000000	36500000	37200000	33600000	20400000	16500000	19100000	32900000	28600000	29700000	17300000	17000000	14000000	34200000	35300000	32700000
P06745	P06745	G6PI_MOUSE	Gpi	Glucose-6-phosphate isomerase	20300000	19700000	23400000	20700000	21000000	21700000	27000000	22800000	24700000	21400000	21800000	21300000	22400000	21000000	22500000	22700000	21800000	19200000
O08900	O08900	IKZF3_MOUSE	Ikzf3	Zinc finger protein Aiolos	20200000	20100000	20800000	12600000	12000000	12500000	19000000	22500000	21200000	11200000	12500000	11200000	19600000	20500000	17400000	13000000	13000000	13400000
Q9JJI8	Q9JJI8	RL38_MOUSE	Rpl38	60S ribosomal protein L38	20200000	19100000	20500000	38200000	38300000	37300000	15900000	15700000	16000000	37600000	36000000	36400000	15500000	16000000	15400000	33700000	33500000	31700000
O35892	O35892	SP100_MOUSE	Sp100	Nuclear autoantigen Sp-100	20100000	20900000	19500000	14700000	14800000	15800000	18700000	21500000	19200000	14600000	14100000	15300000	18800000	21700000	18900000	16500000	15800000	17400000
Q921M3	Q921M3	SF3B3_MOUSE	Sf3b3	Splicing factor 3B subunit 3	20100000	19200000	20800000	20500000	20600000	20200000	20600000	19900000	20200000	21000000	20200000	20800000	18700000	18800000	18000000	20400000	20600000	20100000
Q9D1R9	Q9D1R9	RL34_MOUSE	Rpl34	60S ribosomal protein L34	19900000	17800000	20800000	36700000	35500000	32100000	17400000	14600000	15800000	32500000	34100000	28700000	15800000	14800000	15600000	31700000	32500000	29600000
O70370	O70370	CATS_MOUSE	Ctss	Cathepsin S	19900000	17100000	23200000	16300000	15400000	13300000	16900000	15400000	16700000	15200000	16700000	14100000	16400000	15300000	16400000	15500000	15000000	13500000
Q9CY66	Q9CY66	GAR1_MOUSE	Gar1	H/ACA ribonucleoprotein complex subunit 1	19800000	18500000	20200000	19100000	19300000	18200000	18200000	19300000	19100000	18100000	16800000	18700000	15100000	15500000	16200000	15300000	16300000	15500000
P12787	P12787	COX5A_MOUSE	Cox5a	Cytochrome c oxidase subunit 5A, mitochondrial	19800000	20200000	20800000	19100000	18800000	21200000	23500000	20400000	22000000	20900000	20300000	19300000	20000000	20200000	22100000	18300000	17800000	18300000
P63268	P63268	ACTH_MOUSE	Actg2	Actin, gamma-enteric smooth muscle	19600000	10100000	38900000	34100000	35800000	22400000	40700000	24900000	47500000	30400000	44000000	28300000	40900000	43600000	44200000	25700000	33300000	11500000
Q921F2	Q921F2	TADBP_MOUSE	Tardbp	TAR DNA-binding protein 43	19600000	18100000	21900000	19300000	19100000	17400000	20400000	19500000	22400000	19500000	19100000	18200000	19200000	18600000	22000000	20300000	19900000	16500000
O55023	O55023	IMPA1_MOUSE	Impa1	Inositol monophosphatase 1	19600000	20200000	22800000	17200000	17200000	15200000	20500000	15700000	20700000	14700000	16600000	13400000	21800000	20800000	20000000	14000000	16000000	15300000
Q9DCD0	Q9DCD0	6PGD_MOUSE	Pgd	6-phosphogluconate dehydrogenase, decarboxylating	19500000	18800000	20300000	19000000	19200000	19700000	19500000	18500000	19200000	17000000	16600000	16800000	17200000	17400000	18000000	16900000	16800000	16800000
P62281	P62281	RS11_MOUSE	Rps11	40S ribosomal protein S11	19500000	19700000	21300000	39300000	39300000	38300000	16100000	13900000	14500000	27100000	25300000	26100000	16000000	14900000	14800000	34000000	34400000	33100000
P51410	P51410	RL9_MOUSE	Rpl9	60S ribosomal protein L9	19400000	17700000	27700000	35500000	34000000	31700000	17400000	15900000	19900000	29100000	26400000	24200000	17200000	16000000	16300000	35800000	32800000	30900000
Q9D2G2	Q9D2G2	ODO2_MOUSE	Dlst	Dihydrolipoyllysine-residue succinyltransferase component of 2-oxoglutarate dehydrogenase complex, mitochondrial	19300000	18200000	18700000	15700000	15100000	16400000	20800000	21200000	20800000	15200000	14500000	16500000	17300000	17300000	18100000	13400000	14600000	15100000
O54962	O54962	BAF_MOUSE	Banf1	Barrier-to-autointegration factor	19300000	17900000	28300000	28300000	26700000	24400000	25800000	19500000	28000000	26100000	26900000	24400000	17000000	16900000	25300000	28200000	26700000	17300000
Q9R1P0	Q9R1P0	PSA4_MOUSE	Psma4	Proteasome subunit alpha type-4	19300000	18300000	21400000	24400000	24800000	23100000	19800000	18100000	19200000	22800000	22600000	20800000	16500000	16800000	18900000	20900000	20900000	20100000
P63213	P63213	GBG2_MOUSE	Gng2	Guanine nucleotide-binding protein G(I)/G(S)/G(O) subunit gamma-2	19200000	25400000	17700000	14200000	13000000	15300000	14300000	16500000	15000000	12300000	10400000	11100000	13800000	17100000	14400000	11400000	12900000	18900000
O08709	O08709	PRDX6_MOUSE	Prdx6	Peroxiredoxin-6	19200000	16800000	20500000	18500000	18600000	18300000	18300000	18300000	18700000	18200000	17000000	17200000	15700000	14300000	16500000	14400000	14900000	14100000
Q99JY3	Q99JY3	GIMA4_MOUSE	Gimap4	GTPase IMAP family member 4	19200000	18200000	23200000	20100000	20400000	21500000	24500000	21000000	24400000	21400000	21500000	20600000	19900000	18900000	21700000	19500000	20500000	15600000
Q3ULJ0	Q3ULJ0	GPD1L_MOUSE	Gpd1l	Glycerol-3-phosphate dehydrogenase 1-like protein	19200000	18200000	19100000	12400000	12200000	12600000	16700000	15800000	15600000	9950000	10700000	9910000	15500000	16200000	18100000	10300000	9880000	9580000
Q8BV49	Q8BV49	IFIX_MOUSE	Pyhin1	Pyrin and HIN domain-containing protein 1	19000000	22900000	29000000	19500000	18400000	19200000	29700000	23500000	29300000	19300000	20800000	18300000	24200000	22900000	27200000	19100000	19100000	14200000
P97822	P97822	AN32E_MOUSE	Anp32e	Acidic leucine-rich nuclear phosphoprotein 32 family member E	19000000	17900000	25200000	20000000	19300000	21600000	20500000	19800000	24100000	19200000	18400000	17400000	22000000	21000000	24500000	18600000	18200000	15700000
Q9D1G1	P62821;Q9D1G1	RAB1B_MOUSE	Rab1b	Ras-related protein Rab-1B	18900000	16600000	19700000	15100000	16300000	15900000	19300000	18000000	20100000	15500000	14800000	15600000	19800000	17500000	19800000	15500000	15500000	15500000
Q9QUI0	P62746;Q62159;Q9QUI0	RHOA_MOUSE	Rhoa	Transforming protein RhoA	18900000	32900000	38500000	25300000	23600000	18300000	39000000	19300000	34000000	22700000	22700000	16600000	30000000	37500000	30800000	24000000	26500000	21700000
P48962	P48962	ADT1_MOUSE	Slc25a4	ADP/ATP translocase 1	18900000	18100000	18600000	17200000	18000000	16600000	19000000	19200000	18800000	16000000	16200000	15600000	17100000	16200000	17600000	15600000	15200000	14800000
Q91VR2	Q91VR2	ATPG_MOUSE	Atp5f1c	ATP synthase subunit gamma, mitochondrial	18800000	18900000	21100000	20800000	20800000	18700000	22900000	20100000	21800000	20200000	19900000	17900000	17500000	17900000	19900000	19300000	20100000	17900000
P63330	P62715;P63330	PP2AA_MOUSE	Ppp2ca	Serine/threonine-protein phosphatase 2A catalytic subunit alpha isoform	18800000	17500000	20500000	20100000	19900000	18400000	18300000	17600000	20000000	19500000	19200000	18000000	16600000	16800000	17900000	21600000	22800000	17700000
P62960	P62960;Q9JKB3;Q9Z2C8	YBOX1_MOUSE	Ybx1	Nuclease-sensitive element-binding protein 1	18600000	17600000	21200000	41500000	41800000	44600000	11100000	16100000	14500000	46900000	31900000	43600000	18700000	16400000	15200000	47800000	53200000	47100000
Q99KI0	Q99KI0	ACON_MOUSE	Aco2	Aconitate hydratase, mitochondrial	18400000	17600000	18900000	16000000	16000000	15700000	19600000	20100000	19900000	14500000	14400000	14400000	18700000	17400000	17900000	14700000	14600000	14700000
P47754	P47754	CAZA2_MOUSE	Capza2	F-actin-capping protein subunit alpha-2	18300000	18100000	19300000	14400000	14000000	13900000	17000000	17500000	18000000	14200000	14000000	13900000	16900000	18000000	18300000	12300000	12900000	13500000
P09411	P09411	PGK1_MOUSE	Pgk1	Phosphoglycerate kinase 1	18300000	18400000	21800000	21400000	20800000	22300000	18500000	17600000	19500000	20100000	21100000	19600000	16500000	15700000	18900000	20000000	19700000	17700000
P13020	P06396;P13020	GELS_MOUSE	Gsn	Gelsolin	18300000	17100000	18600000	10100000	10200000	10100000	17700000	17800000	18800000	11200000	11200000	11100000	18200000	17000000	18700000	8410000	8370000	8900000
Q61171	Q61171	PRDX2_MOUSE	Prdx2	Peroxiredoxin-2	18300000	17800000	18100000	14800000	14400000	15700000	15400000	15000000	14600000	13100000	12300000	12800000	17200000	15700000	16500000	12100000	11600000	12800000
P62880	P62874;P62880	GBB2_MOUSE	Gnb2	Guanine nucleotide-binding protein G(I)/G(S)/G(T) subunit beta-2	18300000	17900000	21400000	19100000	18700000	16700000	21800000	17800000	21300000	17600000	18300000	17900000	19700000	17700000	19800000	20400000	19400000	17700000
Q8C9B9	Q8C9B9	DIDO1_MOUSE	Dido1	Death-inducer obliterator 1	18300000	20000000	17900000	14800000	14800000	15900000	18300000	20100000	18700000	16100000	15500000	16100000	18900000	19200000	17700000	15500000	15500000	15800000
Q9Z1Q9	Q9Z1Q9	SYVC_MOUSE	Vars	Valine--tRNA ligase	18200000	18200000	18600000	19100000	19500000	19200000	16200000	15100000	15400000	18700000	17400000	18100000	16800000	15900000	15100000	18300000	18600000	18600000
P15530	P15530	CD79B_MOUSE	Cd79b	B-cell antigen receptor complex-associated protein beta chain	18200000	20400000	18100000	16100000	16000000	15700000	18300000	18700000	18800000	17100000	14500000	16600000	20000000	19700000	20700000	15600000	14200000	14700000
Q99KP6	Q99KP6	PRP19_MOUSE	Prpf19	Pre-mRNA-processing factor 19	18200000	17700000	19800000	19000000	18200000	18500000	21200000	19300000	20600000	18900000	17900000	17500000	17100000	16800000	18100000	17800000	18300000	17500000
Q9Z130	Q9Z130	HNRDL_MOUSE	Hnrnpdl	Heterogeneous nuclear ribonucleoprotein D-like	18200000	19400000	21000000	30900000	31500000	28900000	17500000	18600000	18900000	27300000	27400000	25800000	15100000	14200000	16000000	28600000	26400000	22100000
Q91YQ5	Q91YQ5	RPN1_MOUSE	Rpn1	Dolichyl-diphosphooligosaccharide--protein glycosyltransferase subunit 1	18200000	17500000	18000000	16500000	16600000	16200000	16900000	16900000	16300000	15200000	14800000	14900000	15700000	15600000	16100000	16200000	16500000	16300000
P27048	P27048	RSMB_MOUSE	Snrpb	Small nuclear ribonucleoprotein-associated protein B	18100000	14000000	36500000	32800000	32200000	26900000	37800000	25100000	35700000	30500000	33700000	27300000	20300000	10500000	23700000	30700000	34100000	16100000
P01837	P01837	IGKC_MOUSE	Igkc	Immunoglobulin kappa constant	18100000	17000000	21700000	15900000	16600000	15300000	11800000	10400000	12100000	10400000	12100000	11300000	15000000	13300000	17300000	13100000	12100000	9480000
P26369	P26369	U2AF2_MOUSE	U2af2	Splicing factor U2AF 65 kDa subunit	18100000	18300000	20000000	18800000	19000000	18100000	18700000	18100000	21900000	18800000	18800000	16100000	20100000	19500000	18200000	19700000	19400000	17400000
P62317	P62317	SMD2_MOUSE	Snrpd2	Small nuclear ribonucleoprotein Sm D2	18000000	18900000	26200000	25400000	25600000	23100000	24200000	17700000	25600000	24900000	23400000	22800000	22100000	17800000	23900000	24200000	25100000	21100000
P04230	P04230;P04231;P18468;P20040	HB21_MOUSE	H2-Eb1	H-2 class II histocompatibility antigen, E-B beta chain	18000000	18000000	19000000	9830000	9900000	9800000	17100000	19400000	19600000	7410000	5850000	7430000	12400000	15100000	11500000	10600000	10900000	11000000
Q9QUM9	Q9QUM9	PSA6_MOUSE	Psma6	Proteasome subunit alpha type-6	18000000	17500000	18600000	20200000	19300000	19300000	15300000	16400000	16700000	19500000	20300000	19400000	17100000	15800000	16700000	19200000	17800000	17100000
Q9CQQ7	Q9CQQ7	AT5F1_MOUSE	Atp5pb	ATP synthase F(0) complex subunit B1, mitochondrial	18000000	15800000	17600000	16400000	17000000	16400000	17900000	18200000	18600000	17200000	15800000	16700000	17000000	16500000	17100000	15800000	16000000	16100000
P99029	P99029	PRDX5_MOUSE	Prdx5	Peroxiredoxin-5, mitochondrial	17900000	18300000	19900000	10600000	10900000	11300000	25000000	24100000	25800000	11900000	11600000	11500000	21100000	19900000	20200000	9910000	10200000	9690000
P56399	P56399	UBP5_MOUSE	Usp5	Ubiquitin carboxyl-terminal hydrolase 5	17900000	18000000	17700000	17400000	17600000	18400000	15500000	15200000	14800000	16100000	15300000	15800000	16300000	16600000	17800000	15200000	15000000	15800000
Q6DFW4	Q6DFW4	NOP58_MOUSE	Nop58	Nucleolar protein 58	17900000	17000000	19900000	22200000	22300000	21800000	20900000	20300000	20900000	23000000	21000000	22200000	17300000	17400000	18600000	20500000	20600000	18000000
P70460	P70460	VASP_MOUSE	Vasp	Vasodilator-stimulated phosphoprotein	17900000	17500000	20100000	14700000	14600000	15400000	18500000	20000000	19800000	17100000	14800000	15800000	18800000	18900000	18500000	14900000	15700000	14700000
O54734	O54734	OST48_MOUSE	Ddost	Dolichyl-diphosphooligosaccharide--protein glycosyltransferase 48 kDa subunit	17900000	18000000	17000000	14700000	15100000	15300000	15400000	17400000	15600000	14500000	13500000	14500000	15400000	15200000	14400000	14100000	14100000	15400000
P11983	P11983	TCPA_MOUSE	Tcp1	T-complex protein 1 subunit alpha	17800000	17700000	17900000	29100000	29200000	30100000	15600000	14900000	15000000	28800000	28500000	27000000	15000000	14800000	15400000	28800000	28100000	27500000
P49722	P49722	PSA2_MOUSE	Psma2	Proteasome subunit alpha type-2	17800000	16900000	18800000	21300000	21200000	21800000	16900000	17500000	16800000	20300000	19700000	20200000	17300000	15600000	18800000	20600000	19800000	18500000
Q91WJ8	Q91WJ8	FUBP1_MOUSE	Fubp1	Far upstream element-binding protein 1	17700000	18500000	19300000	22600000	22100000	23000000	20700000	21600000	22400000	27700000	25100000	27100000	19500000	20400000	19700000	23600000	23500000	22900000
P29341	P29341	PABP1_MOUSE	Pabpc1	Polyadenylate-binding protein 1	17700000	17100000	18600000	36200000	36700000	37100000	15200000	15500000	15800000	38900000	36500000	38200000	16200000	15800000	14600000	40400000	42400000	39500000
Q9WUU7	Q9WUU7	CATZ_MOUSE	Ctsz	Cathepsin Z	17700000	19300000	22200000	12600000	11700000	12000000	17600000	18500000	19300000	14700000	14000000	13500000	16700000	16500000	18500000	13400000	13100000	12100000
P20108	P20108	PRDX3_MOUSE	Prdx3	Thioredoxin-dependent peroxide reductase, mitochondrial	17600000	18100000	17500000	17700000	17400000	19100000	19100000	19900000	19100000	18100000	18900000	17300000	18500000	18000000	18900000	14900000	15800000	16400000
Q8BFR5	Q8BFR5	EFTU_MOUSE	Tufm	Elongation factor Tu, mitochondrial	17600000	16400000	19300000	19200000	19600000	19500000	21800000	19000000	20100000	18900000	19900000	18500000	17000000	16400000	17700000	19200000	18800000	16800000
Q9CWK8	Q9CWK8;Q9WV80	SNX2_MOUSE	Snx2	Sorting nexin-2	17600000	17700000	18600000	17200000	17200000	17300000	18800000	17600000	18600000	17600000	17800000	17300000	17900000	17600000	19800000	15900000	15600000	15100000
Q923D2	Q923D2	BLVRB_MOUSE	Blvrb	Flavin reductase (NADPH)	17500000	16800000	16800000	9040000	8900000	9030000	14500000	12400000	14600000	8210000	9120000	7480000	15500000	15700000	16600000	7690000	7980000	7210000
P11103	P11103	PARP1_MOUSE	Parp1	Poly [ADP-ribose] polymerase 1	17500000	16800000	20400000	14000000	14300000	14200000	22500000	21400000	22500000	15500000	15100000	15000000	18600000	17700000	19300000	13000000	13300000	11900000
Q9R1P3	Q9R1P3	PSB2_MOUSE	Psmb2	Proteasome subunit beta type-2	17500000	15300000	21100000	19900000	21400000	19900000	19300000	15800000	17100000	20300000	18500000	17600000	17100000	15800000	17400000	19700000	20800000	15000000
O54824	O54824	IL16_MOUSE	Il16	Pro-interleukin-16	17400000	17400000	17100000	12100000	11900000	12100000	17900000	19400000	19000000	13300000	12900000	13400000	19300000	19500000	18800000	11200000	11100000	11800000
Q80XU3	Q80XU3	NUCKS_MOUSE	Nucks1	Nuclear ubiquitous casein and cyclin-dependent kinase substrate 1	17400000	18600000	20700000	12900000	11600000	12100000	24100000	22000000	19000000	15900000	14000000	14400000	24500000	20200000	22700000	10800000	13200000	11600000
P84099	P84099	RL19_MOUSE	Rpl19	60S ribosomal protein L19	17400000	19100000	21200000	42400000	41500000	40600000	24400000	14500000	14500000	27700000	32700000	27100000	13000000	14400000	14900000	34400000	36700000	26700000
Q7TMK9	Q7TMK9	HNRPQ_MOUSE	Syncrip	Heterogeneous nuclear ribonucleoprotein Q	17400000	17200000	18500000	26400000	26100000	24800000	16800000	15500000	15600000	24400000	25600000	24800000	16400000	14900000	15100000	23200000	24300000	23400000
O35841	O35841	API5_MOUSE	Api5	Apoptosis inhibitor 5	17300000	16300000	17200000	16300000	15900000	16400000	16700000	17100000	17100000	15800000	16100000	16300000	16300000	16200000	17600000	14200000	14400000	15200000
P32067	P32067	LA_MOUSE	Ssb	Lupus La protein homolog	17100000	15900000	18300000	20500000	20300000	19800000	17200000	18300000	19300000	21400000	20600000	20300000	16800000	16600000	17000000	18600000	18900000	17400000
O35129	O35129	PHB2_MOUSE	Phb2	Prohibitin-2	17100000	16500000	16500000	19300000	19200000	19400000	17500000	17500000	16700000	19000000	17700000	19300000	16000000	16800000	16100000	18300000	18900000	20200000
P41105	P41105	RL28_MOUSE	Rpl28	60S ribosomal protein L28	17100000	14800000	17500000	30400000	32200000	28400000	15300000	12900000	13500000	24700000	23800000	26300000	11900000	12000000	12400000	27500000	28700000	24800000
P68254	P68254	1433T_MOUSE	Ywhaq	14-3-3 protein theta	16900000	18500000	21700000	19700000	20200000	19900000	17500000	17500000	18300000	19900000	18500000	15800000	19100000	17500000	19000000	16900000	18900000	16600000
Q6WVG3	Q5DTY9;Q6WVG3	KCD12_MOUSE	Kctd12	BTB/POZ domain-containing protein KCTD12	16800000	17400000	15800000	9840000	9730000	10700000	14400000	16400000	15700000	9210000	8640000	9690000	18000000	19300000	16300000	9050000	9020000	9780000
P14434	P01910;P04228;P14434;P14435;P14436;P14437;P14438;P23150	HA2B_MOUSE	H2-Aa	H-2 class II histocompatibility antigen, A-B alpha chain	16800000	15900000	16800000	24000000	23500000	22300000	13400000	15100000	16200000	17900000	17400000	17200000	9990000	11500000	12500000	20700000	21300000	21700000
Q922R8	Q922R8	PDIA6_MOUSE	Pdia6	Protein disulfide-isomerase A6	16700000	15200000	16000000	16800000	16900000	17400000	11300000	12800000	12700000	13800000	12400000	13800000	12500000	12700000	13300000	16300000	16700000	17200000
Q8CIH5	Q8CIH5	PLCG2_MOUSE	Plcg2	1-phosphatidylinositol 4,5-bisphosphate phosphodiesterase gamma-2	16700000	16200000	17000000	13800000	14200000	13900000	15300000	15300000	15500000	12800000	12400000	12500000	17200000	16700000	16900000	13900000	13900000	13500000
Q60864	Q60864	STIP1_MOUSE	Stip1	Stress-induced-phosphoprotein 1	16600000	15500000	19800000	25200000	24700000	24000000	15600000	15000000	17600000	23700000	24700000	23100000	15500000	15400000	17600000	25300000	25100000	22100000
Q00PI9	Q00PI9	HNRL2_MOUSE	Hnrnpul2	Heterogeneous nuclear ribonucleoprotein U-like protein 2	16600000	16100000	19500000	14400000	14000000	12800000	21800000	19000000	23200000	14800000	15300000	14500000	18600000	17500000	20400000	14000000	14000000	12800000
Q8BHD7	Q8BHD7	PTBP3_MOUSE	Ptbp3	Polypyrimidine tract-binding protein 3	16600000	16600000	15900000	10700000	10500000	11000000	16300000	17500000	15900000	10300000	9360000	8800000	16600000	18000000	14000000	10300000	11100000	11000000
P47757	P47757	CAPZB_MOUSE	Capzb	F-actin-capping protein subunit beta	16500000	14000000	23900000	17500000	16800000	17000000	21800000	21400000	23200000	17200000	16400000	12400000	15300000	14100000	20700000	17200000	17100000	10300000
Q60930	Q60930	VDAC2_MOUSE	Vdac2	Voltage-dependent anion-selective channel protein 2	16500000	15100000	16200000	16600000	16300000	16100000	17000000	18600000	18800000	16400000	16200000	15300000	16500000	16300000	17100000	16800000	15400000	16000000
P62849	P62849	RS24_MOUSE	Rps24	40S ribosomal protein S24	16400000	10800000	31900000	46900000	49700000	47600000	23600000	15500000	25300000	40100000	32200000	34500000	15300000	13000000	23700000	49100000	51800000	21800000
Q61753	Q61753	SERA_MOUSE	Phgdh	D-3-phosphoglycerate dehydrogenase	16300000	16400000	16700000	21200000	20700000	19000000	12600000	12000000	12700000	16700000	16100000	14700000	14700000	14700000	14200000	20900000	21000000	20000000
P62311	P62311	LSM3_MOUSE	Lsm3	U6 snRNA-associated Sm-like protein LSm3	16300000	13800000	21200000	16500000	17600000	19700000	21700000	17600000	20400000	17500000	14900000	19500000	19400000	15900000	18300000	17400000	18200000	15000000
P80316	P80316	TCPE_MOUSE	Cct5	T-complex protein 1 subunit epsilon	16300000	16400000	22800000	35600000	36100000	33800000	19100000	13300000	20100000	35900000	35300000	31000000	12600000	14600000	18900000	32900000	33700000	22400000
P62717	P62717	RL18A_MOUSE	Rpl18a	60S ribosomal protein L18a	16200000	14900000	18800000	34800000	34600000	30100000	15000000	12500000	13800000	27100000	29600000	29200000	13700000	12900000	13200000	30100000	31600000	23400000
P68037	P68037	UB2L3_MOUSE	Ube2l3	Ubiquitin-conjugating enzyme E2 L3	16100000	15500000	16500000	15900000	15300000	15900000	14400000	14000000	14000000	13500000	14400000	13600000	16200000	15500000	15700000	15100000	15400000	14000000
P25976	P25976	UBF1_MOUSE	Ubtf	Nucleolar transcription factor 1	16100000	17100000	17300000	14800000	15700000	15000000	19100000	18100000	18900000	16100000	16000000	16800000	17200000	16700000	17300000	15300000	15700000	14900000
Q9CY58	Q9CY58	PAIRB_MOUSE	Serbp1	Plasminogen activator inhibitor 1 RNA-binding protein	16100000	15000000	17300000	33400000	34400000	33600000	10300000	12600000	13300000	30000000	28300000	30800000	13600000	12700000	13500000	31100000	32200000	28500000
P09528	P09528	FRIH_MOUSE	Fth1	Ferritin heavy chain	16100000	15700000	15500000	7090000	6990000	6820000	13600000	14300000	14200000	6760000	6980000	6890000	17600000	18100000	17400000	7300000	7120000	7710000
Q8BME9	Q8BME9	CBLN4_MOUSE	Cbln4	Cerebellin-4	16100000	16500000	14100000	24400000	23200000	25800000	15300000	9670000	10900000	19500000	16000000	21200000	11000000	12400000	5640000	22200000	26500000	25900000
P28063	P28063	PSB8_MOUSE	Psmb8	Proteasome subunit beta type-8	16100000	16200000	14900000	15700000	16100000	17800000	14600000	13400000	13600000	16500000	14400000	15900000	14300000	15500000	13100000	15700000	16000000	16300000
Q8K310	Q8K310	MATR3_MOUSE	Matr3	Matrin-3	16000000	15900000	16200000	16300000	16100000	16500000	17400000	18100000	17900000	17300000	17700000	18300000	15400000	15200000	16100000	17300000	17700000	16900000
Q9CR68	Q9CR68	UCRI_MOUSE	Uqcrfs1	Cytochrome b-c1 complex subunit Rieske, mitochondrial	15900000	15000000	14700000	14800000	14800000	15800000	11200000	15700000	14400000	13100000	13900000	14400000	14100000	15000000	14000000	13300000	12700000	13800000
P57759	P57759	ERP29_MOUSE	Erp29	Endoplasmic reticulum resident protein 29	15800000	15000000	17100000	15000000	14800000	15100000	19000000	18700000	19500000	13400000	13400000	13200000	17200000	16700000	19300000	14500000	14000000	12900000
Q91VI7	Q91VI7	RINI_MOUSE	Rnh1	Ribonuclease inhibitor	15800000	15800000	16200000	14500000	13700000	13500000	13700000	13500000	13600000	11400000	12800000	11300000	14800000	13300000	13400000	13000000	13600000	14300000
O35955	O35955	PSB10_MOUSE	Psmb10	Proteasome subunit beta type-10	15800000	16600000	16100000	15000000	15300000	15400000	14900000	15200000	13900000	14100000	12500000	14700000	15500000	16800000	12200000	13400000	14500000	14900000
P23198	P23198	CBX3_MOUSE	Cbx3	Chromobox protein homolog 3	15800000	15800000	19500000	13400000	12900000	12900000	19600000	18000000	20300000	13100000	12500000	12900000	19600000	16000000	17500000	11700000	12500000	10800000
P27659	P27659	RL3_MOUSE	Rpl3	60S ribosomal protein L3	15800000	13900000	20400000	33500000	34800000	30600000	15500000	13700000	15000000	30000000	28900000	26700000	11400000	12800000	12700000	32700000	33400000	23800000
P97807	P97807	FUMH_MOUSE	Fh	Fumarate hydratase, mitochondrial	15800000	14800000	16500000	12700000	12900000	13100000	18300000	15800000	16200000	12500000	12300000	12200000	15200000	14800000	15400000	12400000	12400000	11300000
P26039	P26039	TLN1_MOUSE	Tln1	Talin-1	15700000	15700000	16300000	9820000	9630000	9920000	13300000	13100000	13200000	9040000	9020000	8740000	14400000	14100000	14500000	9410000	9390000	9640000
Q9D898	Q9D898	ARP5L_MOUSE	Arpc5l	Actin-related protein 2/3 complex subunit 5-like protein	15700000	14600000	15200000	11000000	11900000	12100000	17100000	16700000	16300000	12200000	11200000	11900000	14900000	16600000	15900000	12100000	11300000	11800000
P62137	P62137;P62141;P63087	PP1A_MOUSE	Ppp1ca	Serine/threonine-protein phosphatase PP1-alpha catalytic subunit	15700000	14800000	14600000	13900000	13900000	12800000	14500000	16600000	15900000	13900000	14400000	12900000	13400000	15700000	14200000	14300000	14700000	15100000
P67778	P67778	PHB_MOUSE	Phb	Prohibitin	15600000	15500000	14700000	18300000	17800000	18200000	14600000	15300000	15200000	17700000	17700000	18000000	14900000	15600000	15400000	17000000	16900000	19000000
O89086	O89086	RBM3_MOUSE	Rbm3	RNA-binding protein 3	15600000	16000000	15800000	23700000	24200000	27200000	11200000	14500000	13300000	25200000	18600000	25300000	9990000	13200000	12100000	22600000	22300000	24100000
Q3U7R1	Q3U7R1	ESYT1_MOUSE	Esyt1	Extended synaptotagmin-1	15600000	16100000	15900000	12100000	12000000	12300000	18300000	19500000	18900000	12300000	11500000	12100000	17600000	18700000	17500000	13100000	13000000	13200000
Q9DCX2	Q9DCX2	ATP5H_MOUSE	Atp5pd	ATP synthase subunit d, mitochondrial	15600000	14600000	17500000	16700000	17100000	17300000	18600000	16700000	18800000	16800000	18500000	16800000	17000000	16000000	17300000	17200000	17500000	15400000
P48036	P08758;P48036	ANXA5_MOUSE	Anxa5	Annexin A5	15500000	15000000	15300000	7420000	7140000	7420000	16800000	16500000	16100000	8210000	8400000	8440000	15200000	14500000	15300000	6140000	6400000	6390000
Q9R0U0	Q9R0U0	SRS10_MOUSE	Srsf10	Serine/arginine-rich splicing factor 10	15500000	15600000	14600000	14800000	14800000	14600000	13900000	16100000	16400000	14700000	14900000	16100000	16200000	15500000	15100000	13400000	13800000	15400000
Q9CPQ8	Q9CPQ8	ATP5L_MOUSE	Atp5mg	ATP synthase subunit g, mitochondrial	15300000	14700000	16400000	17500000	18100000	15800000	20900000	16600000	17600000	17300000	18400000	15900000	17500000	15800000	16000000	15700000	16600000	16500000
Q6ZWM4	Q6ZWM4	LSM8_MOUSE	Lsm8	U6 snRNA-associated Sm-like protein LSm8	15200000	16600000	15500000	11900000	13300000	13000000	15800000	17500000	16000000	13700000	12300000	12100000	18600000	18900000	17000000	12000000	11400000	13300000
P84096	P84096	RHOG_MOUSE	Rhog	Rho-related GTP-binding protein RhoG	15200000	15200000	15500000	12000000	11400000	10700000	13900000	14800000	14700000	10700000	11000000	10600000	16000000	15600000	15300000	9930000	11000000	11400000
P24369	P24369	PPIB_MOUSE	Ppib	Peptidyl-prolyl cis-trans isomerase B	15200000	13400000	18300000	16400000	16700000	15800000	15200000	15900000	16800000	15900000	15400000	15700000	15300000	14300000	16300000	14100000	14900000	12600000
Q9R233	Q9R233	TPSN_MOUSE	Tapbp	Tapasin	15200000	15100000	15100000	15100000	15300000	16100000	13100000	14300000	13200000	13600000	10900000	14700000	14300000	15700000	11400000	14100000	14300000	15200000
Q6ZWX6	Q6ZWX6	IF2A_MOUSE	Eif2s1	Eukaryotic translation initiation factor 2 subunit 1	15100000	15200000	16000000	27000000	26600000	27700000	13200000	12900000	12800000	28400000	26400000	26800000	13600000	13100000	14100000	25700000	25300000	24600000
Q922B2	Q922B2	SYDC_MOUSE	Dars	Aspartate--tRNA ligase, cytoplasmic	15100000	15300000	14700000	19500000	19900000	20100000	12700000	12700000	12500000	19700000	19300000	19500000	13900000	13900000	13200000	18800000	19300000	19800000
Q9D8U8	Q9D8U8	SNX5_MOUSE	Snx5	Sorting nexin-5	15100000	14200000	16700000	15300000	15500000	15800000	15800000	15000000	16600000	14500000	15600000	14800000	13200000	14200000	16800000	14300000	14500000	12800000
O08784	O08784	TCOF_MOUSE	Tcof1	Treacle protein	15100000	14100000	14800000	14900000	15100000	14000000	13700000	14200000	14900000	13000000	12700000	13000000	14400000	14000000	14700000	13200000	13600000	13500000
P10711	P10711	TCEA1_MOUSE	Tcea1	Transcription elongation factor A protein 1	15100000	15100000	17800000	14600000	14700000	13900000	17400000	16500000	17900000	15200000	15100000	14300000	16500000	15200000	16000000	12600000	13500000	11700000
Q8VH51	Q8VH51	RBM39_MOUSE	Rbm39	RNA-binding protein 39	15000000	15100000	15900000	14200000	14200000	14300000	15800000	15700000	15700000	13700000	14300000	13800000	13100000	14400000	14600000	13900000	14500000	14500000
Q9JIK5	Q9JIK5	DDX21_MOUSE	Ddx21	Nucleolar RNA helicase 2	15000000	15000000	16100000	31200000	31300000	29800000	14800000	14900000	15200000	31200000	30700000	30700000	14000000	13600000	14100000	32300000	32900000	31100000
Q61792	Q61792	LASP1_MOUSE	Lasp1	LIM and SH3 domain protein 1	14900000	13500000	16300000	10200000	9900000	10300000	17600000	18000000	17700000	10800000	10600000	12100000	18300000	16600000	18400000	8800000	8610000	7960000
Q99JY0	Q99JY0	ECHB_MOUSE	Hadhb	Trifunctional enzyme subunit beta, mitochondrial	14900000	14700000	16800000	12800000	12800000	13400000	16800000	15700000	16500000	11800000	12000000	11600000	14300000	13900000	15300000	11000000	11100000	10800000
Q9DBP5	Q9DBP5	KCY_MOUSE	Cmpk1	UMP-CMP kinase	14800000	14300000	16300000	11900000	12200000	12700000	13900000	13400000	14100000	10400000	10400000	10200000	13200000	12800000	14700000	9410000	9520000	8890000
Q9WUK2	Q9WUK2	IF4H_MOUSE	Eif4h	Eukaryotic translation initiation factor 4H	14700000	15600000	15500000	19000000	19200000	21200000	10300000	13500000	12700000	19200000	16800000	21100000	12700000	14400000	13300000	20700000	21200000	24000000
P61327;Q9CQL1	P61327;Q9CQL1	MGN2_MOUSE;MGN_MOUSE	Magoh;Magohb	Protein mago nashi homolog	14700000	14200000	16200000	16800000	18700000	17100000	16000000	15300000	16000000	16700000	17000000	17300000	14500000	14000000	15700000	15500000	16500000	13800000
O09106	O09106	HDAC1_MOUSE	Hdac1	Histone deacetylase 1	14600000	15600000	20500000	19100000	19200000	20700000	21000000	18800000	21300000	19400000	17700000	20500000	16300000	17100000	19900000	21500000	21100000	14800000
P97450	P97450	ATP5J_MOUSE	Atp5pf	ATP synthase-coupling factor 6, mitochondrial	14600000	13600000	14500000	15500000	15400000	16100000	12100000	12700000	14200000	15000000	15100000	15000000	15300000	13600000	15000000	15700000	14800000	15100000
P39749	P39749	FEN1_MOUSE	Fen1	Flap endonuclease 1	14500000	13600000	14600000	12300000	12100000	11200000	11500000	12200000	12400000	10400000	10000000	9890000	13000000	12400000	13600000	11900000	12300000	12800000
Q8BYW1	Q8BYW1	RHG25_MOUSE	Arhgap25	Rho GTPase-activating protein 25	14400000	13900000	14600000	10200000	10500000	10600000	12700000	13000000	13400000	9730000	9820000	9390000	13600000	13600000	14000000	9220000	9240000	9620000
Q8VE37	Q8VE37	RCC1_MOUSE	Rcc1	Regulator of chromosome condensation	14400000	14300000	14600000	9870000	9930000	9450000	13800000	14100000	13400000	8380000	7330000	8060000	13300000	12200000	11500000	10000000	11000000	10300000
Q64524	Q64524;Q8CGP0;Q9D2U9	H2B2E_MOUSE	Hist2h2be	Histone H2B type 2-E	14300000	14000000	15600000	9660000	9290000	9550000	27800000	20600000	22900000	11500000	9930000	9530000	15600000	15600000	15600000	8540000	8760000	7890000
P28656	P28656	NP1L1_MOUSE	Nap1l1	Nucleosome assembly protein 1-like 1	14300000	12200000	16600000	24800000	25100000	28600000	12200000	12000000	13100000	29400000	27100000	30100000	10200000	11400000	11600000	26800000	27300000	21500000
P80317	P80317	TCPZ_MOUSE	Cct6a	T-complex protein 1 subunit zeta	14200000	14100000	14000000	22400000	22600000	24200000	12600000	12000000	11800000	22200000	22500000	21500000	11900000	11600000	12000000	20600000	20400000	20900000
O08997	O08997	ATOX1_MOUSE	Atox1	Copper transport protein ATOX1	14200000	13400000	16000000	10700000	11100000	10600000	16900000	14600000	15000000	8180000	8390000	7900000	14700000	13300000	13700000	7380000	7590000	6610000
Q9DBG6	Q9DBG6	RPN2_MOUSE	Rpn2	Dolichyl-diphosphooligosaccharide--protein glycosyltransferase subunit 2	14200000	14500000	13100000	11900000	11800000	12100000	11800000	13100000	12300000	11300000	10800000	11300000	12800000	12600000	12400000	11500000	11200000	12400000
Q8BMF4	Q8BMF4	ODP2_MOUSE	Dlat	Dihydrolipoyllysine-residue acetyltransferase component of pyruvate dehydrogenase complex, mitochondrial	14100000	12900000	14200000	13600000	12500000	13000000	14700000	14600000	15200000	13000000	12500000	11800000	13200000	12600000	14000000	12200000	12400000	12400000
Q62418	Q62418	DBNL_MOUSE	Dbnl	Drebrin-like protein	14100000	13600000	13600000	12400000	12200000	12100000	12000000	13300000	12400000	10400000	10000000	10500000	13600000	13800000	13800000	10600000	10700000	11000000
P58389	P58389	PTPA_MOUSE	Ptpa	Serine/threonine-protein phosphatase 2A activator	14100000	13500000	15000000	11400000	10900000	11400000	13000000	11900000	12300000	10000000	10300000	10100000	13300000	12900000	13000000	9560000	10400000	9510000
Q9R0P6	Q9R0P6	SC11A_MOUSE	Sec11a	Signal peptidase complex catalytic subunit SEC11A	14000000	14000000	14500000	12300000	11700000	12400000	17800000	16200000	15800000	12100000	13900000	13200000	16200000	13800000	15600000	11000000	11400000	11900000
P56391	P56391	CX6B1_MOUSE	Cox6b1	Cytochrome c oxidase subunit 6B1	14000000	15500000	19100000	14000000	15200000	10800000	14000000	15500000	19300000	12500000	13000000	12900000	11700000	13800000	12800000	13800000	11800000	11200000
Q62186	Q62186	SSRD_MOUSE	Ssr4	Translocon-associated protein subunit delta	13900000	13500000	13700000	13200000	13200000	13500000	11900000	12000000	11600000	11200000	12000000	11900000	11900000	12500000	12200000	11700000	11500000	11500000
Q6P069	Q6P069	SORCN_MOUSE	Sri	Sorcin	13900000	13700000	14700000	10400000	10400000	11400000	17900000	14500000	15400000	11900000	10800000	11000000	15500000	14000000	14200000	9520000	9440000	9290000
Q9CZ13	Q9CZ13	QCR1_MOUSE	Uqcrc1	Cytochrome b-c1 complex subunit 1, mitochondrial	13800000	13300000	14700000	14200000	13700000	14200000	16900000	14400000	15400000	13900000	14500000	12600000	13000000	13700000	12600000	13400000	13600000	12800000
P42225	P42225	STAT1_MOUSE	Stat1	Signal transducer and activator of transcription 1	13800000	12800000	14500000	31200000	31500000	31300000	10100000	9510000	9650000	21900000	22400000	21800000	12600000	11400000	13000000	24200000	24300000	22400000
Q9Z0H4	Q9Z0H4	CELF2_MOUSE	Celf2	CUGBP Elav-like family member 2	13700000	14400000	15500000	12300000	11800000	12100000	15600000	14900000	15600000	12100000	11500000	11600000	14900000	13500000	13400000	11400000	12200000	12300000
P10630	P10630	IF4A2_MOUSE	Eif4a2	Eukaryotic initiation factor 4A-II	13500000	12900000	14100000	20700000	20500000	21100000	1260000	1100000	1290000	535830	578835	602868	7650000	8090000	9080000	6750000	6370000	5410000
Q64012	Q64012	RALY_MOUSE	Raly	RNA-binding protein Raly	13500000	13000000	14000000	13400000	13800000	12600000	15900000	14700000	14900000	14800000	14400000	14500000	14700000	13800000	14100000	14200000	14700000	15000000
Q9ESX5	Q9ESX5	DKC1_MOUSE	Dkc1	H/ACA ribonucleoprotein complex subunit DKC1	13400000	12600000	14100000	13400000	13100000	12300000	12700000	13000000	13100000	12600000	11500000	11600000	9450000	10900000	10000000	10800000	10900000	10800000
O70251	O70251	EF1B_MOUSE	Eef1b	Elongation factor 1-beta	13400000	12400000	14500000	32500000	31300000	31100000	10100000	11000000	10600000	33000000	32400000	33300000	7870000	9500000	11200000	29900000	29700000	29400000
P45878	P45878	FKBP2_MOUSE	Fkbp2	Peptidyl-prolyl cis-trans isomerase FKBP2	13400000	13800000	16000000	12100000	12000000	11300000	12400000	12000000	12900000	9090000	8730000	8980000	12000000	11700000	10600000	9630000	11400000	10900000
Q05117	Q05117	PPA5_MOUSE	Acp5	Tartrate-resistant acid phosphatase type 5	13300000	14300000	12100000	1610000	1430000	1340000	9990000	10800000	10000000	1460000	969009	1450000	13600000	13900000	11600000	2000000	2320000	2340000
P62309	P62309	RUXG_MOUSE	Snrpg	Small nuclear ribonucleoprotein G	13300000	13600000	16500000	16100000	16400000	16200000	17400000	15100000	17400000	14900000	16100000	15500000	13600000	13100000	13900000	14700000	13800000	14000000
Q62376	Q62376	RU17_MOUSE	Snrnp70	U1 small nuclear ribonucleoprotein 70 kDa	13300000	12500000	13100000	12200000	12400000	12500000	13100000	13500000	13600000	12800000	12800000	12500000	13200000	13400000	13000000	12200000	12500000	12200000
Q9DCG9	Q9DCG9	TR112_MOUSE	Trmt112	Multifunctional methyltransferase subunit TRM112-like protein	13200000	11500000	10800000	18700000	19000000	17600000	6560000	11100000	11100000	16900000	19400000	17400000	8920000	9230000	10900000	16300000	16300000	18500000
P70349	P70349	HINT1_MOUSE	Hint1	Histidine triad nucleotide-binding protein 1	13200000	19400000	26400000	26500000	26700000	22300000	20500000	15700000	24200000	27700000	25300000	21400000	10100000	9590000	18500000	22600000	24700000	14200000
P61804	P61804	DAD1_MOUSE	Dad1	Dolichyl-diphosphooligosaccharide--protein glycosyltransferase subunit DAD1	13200000	13000000	11500000	9960000	9780000	9770000	7270000	11000000	10000000	8840000	9310000	9160000	10600000	10700000	10900000	9380000	9740000	11100000
Q06185	Q06185	ATP5I_MOUSE	Atp5me	ATP synthase subunit e, mitochondrial	13200000	12100000	14000000	13000000	12500000	13700000	14800000	14300000	14200000	12700000	12700000	13400000	12000000	14100000	12600000	13100000	13300000	13000000
Q6ZWQ7	Q6ZWQ7	SPCS3_MOUSE	Spcs3	Signal peptidase complex subunit 3	13200000	12700000	14200000	10500000	10800000	11900000	16100000	14400000	14600000	11100000	10700000	10000000	13100000	13000000	15000000	9670000	10800000	9630000
Q76MZ3	Q76MZ3	2AAA_MOUSE	Ppp2r1a	Serine/threonine-protein phosphatase 2A 65 kDa regulatory subunit A alpha isoform	13100000	11800000	15600000	15000000	14900000	15000000	14100000	12000000	14200000	15400000	14400000	13500000	12300000	11800000	13000000	14700000	14900000	13100000
Q9CQC9	Q9CQC9	SAR1B_MOUSE	Sar1b	GTP-binding protein SAR1b	13100000	12900000	13000000	16000000	15600000	15800000	11600000	10800000	11200000	15600000	16100000	15500000	12500000	12100000	13400000	15700000	14400000	15400000
Q5SUR0	Q5SUR0	PUR4_MOUSE	Pfas	Phosphoribosylformylglycinamidine synthase	13000000	12400000	12300000	10800000	11100000	11800000	11100000	11300000	10700000	10500000	9820000	10100000	11300000	11100000	10700000	10300000	10100000	10400000
Q99LC5	Q99LC5	ETFA_MOUSE	Etfa	Electron transfer flavoprotein subunit alpha, mitochondrial	12900000	12600000	12700000	11500000	11300000	11600000	13700000	13800000	13900000	11200000	11700000	11100000	12500000	11700000	12800000	10700000	10400000	10800000
P62889	P62889	RL30_MOUSE	Rpl30	60S ribosomal protein L30	12900000	12300000	45600000	85600000	82400000	57700000	37900000	16900000	38400000	70800000	68200000	56500000	15600000	9750000	35100000	79500000	82700000	20400000
P61079	P61079	UB2D3_MOUSE	Ube2d3	Ubiquitin-conjugating enzyme E2 D3	12900000	12000000	10900000	13700000	14800000	13900000	10900000	10600000	10300000	15600000	13300000	14500000	10300000	13200000	12000000	16200000	14500000	17600000
O35658	O35658	C1QBP_MOUSE	C1qbp	Complement component 1 Q subcomponent-binding protein, mitochondrial	12800000	13900000	14000000	19600000	19900000	20500000	11700000	15000000	12700000	17900000	17200000	18000000	14700000	13000000	13500000	17900000	17100000	18500000
Q9JJU8	Q9JJU8	SH3L1_MOUSE	Sh3bgrl	SH3 domain-binding glutamic acid-rich-like protein	12800000	12300000	12300000	9210000	9070000	8990000	10700000	11700000	11000000	9030000	9230000	9060000	13500000	12600000	13300000	8320000	8790000	8860000
Q9JHK5	Q9JHK5	PLEK_MOUSE	Plek	Pleckstrin	12700000	12000000	12900000	10500000	10500000	10100000	11900000	11000000	11900000	9970000	9710000	9510000	11300000	11100000	11400000	9450000	9580000	8870000
P99026	P99026	PSB4_MOUSE	Psmb4	Proteasome subunit beta type-4	12700000	13400000	18800000	19800000	19600000	20600000	16300000	14000000	16700000	19400000	17400000	16700000	12800000	7850000	17100000	16100000	18600000	10900000
P83917	P83917	CBX1_MOUSE	Cbx1	Chromobox protein homolog 1	12700000	13400000	13700000	9350000	9610000	10100000	13700000	13900000	13900000	9420000	9000000	9650000	16600000	14900000	16500000	9150000	9180000	8410000
P48025	P48025	KSYK_MOUSE	Syk	Tyrosine-protein kinase SYK	12700000	12500000	14600000	11200000	11500000	11300000	13800000	12100000	13200000	11100000	11300000	9640000	12400000	11800000	13400000	11200000	11000000	9900000
Q78ZA7	Q78ZA7	NP1L4_MOUSE	Nap1l4	Nucleosome assembly protein 1-like 4	12600000	13100000	14300000	16600000	15700000	16200000	11700000	11100000	11800000	14600000	14900000	14000000	10500000	11900000	13400000	14600000	14500000	12900000
Q9DCN2	Q9DCN2	NB5R3_MOUSE	Cyb5r3	NADH-cytochrome b5 reductase 3	12600000	13000000	13300000	9420000	9320000	8980000	8350000	14000000	14100000	9490000	8700000	9020000	12500000	12500000	13700000	8000000	8070000	8470000
P70670	P70670;Q60817	NACAM_MOUSE	Naca	Nascent polypeptide-associated complex subunit alpha, muscle-specific form	12600000	12100000	14600000	27100000	27800000	26100000	10600000	9750000	11100000	24500000	21900000	21100000	10200000	8830000	10400000	25200000	27900000	27600000
Q8BMS1	Q8BMS1	ECHA_MOUSE	Hadha	Trifunctional enzyme subunit alpha, mitochondrial	12600000	11800000	13300000	11500000	11100000	11300000	13700000	12700000	12900000	10400000	10200000	10100000	11300000	11300000	12500000	9660000	9750000	9630000
Q9Z2U1	Q9Z2U1	PSA5_MOUSE	Psma5	Proteasome subunit alpha type-5	12600000	11800000	13900000	15300000	15200000	15600000	12200000	11500000	12300000	14400000	14900000	14300000	11000000	10800000	12200000	14400000	14400000	14200000
Q64697	Q64697	PTCA_MOUSE	Ptprcap	Protein tyrosine phosphatase receptor type C-associated protein	12600000	13600000	17000000	14400000	13500000	6610000	15100000	6230000	13000000	13700000	9750000	8540000	15400000	15300000	10700000	13500000	14000000	14200000
P51859	P51859	HDGF_MOUSE	Hdgf	Hepatoma-derived growth factor	12500000	11600000	12800000	10500000	10600000	8850000	12100000	12900000	13600000	11500000	11000000	11100000	12400000	12900000	14200000	10400000	11100000	9510000
P04231	P04231;P18468;P20040	HB23_MOUSE	H2-Eb1	H-2 class II histocompatibility antigen, E-S beta chain (Fragment)	12500000	12400000	10800000	6800000	6780000	6850000	11700000	12300000	12100000	4880000	5430000	5560000	12500000	13000000	11800000	7390000	7210000	8330000
Q60932	Q60932	VDAC1_MOUSE	Vdac1	Voltage-dependent anion-selective channel protein 1	12500000	11800000	13200000	10700000	10700000	10700000	13300000	13600000	13600000	10300000	10400000	10200000	13100000	13200000	13500000	11800000	11800000	11600000
P56382	P56382	ATP5E_MOUSE	Atp5f1e	ATP synthase subunit epsilon, mitochondrial	12500000	10800000	17400000	14300000	14100000	6510000	20200000	1610000	16500000	13300000	13200000	6700000	12400000	12200000	10600000	15800000	17600000	13400000
Q9D6R2	Q9D6R2	IDH3A_MOUSE	Idh3a	Isocitrate dehydrogenase [NAD] subunit alpha, mitochondrial	12400000	12000000	12400000	12300000	12100000	12500000	13100000	13500000	13700000	12100000	12000000	11700000	11100000	11900000	13200000	12200000	11900000	12000000
Q569Z6	Q569Z6	TR150_MOUSE	Thrap3	Thyroid hormone receptor-associated protein 3	12400000	11900000	12800000	11400000	12100000	11700000	12300000	13100000	13100000	12200000	11700000	12200000	11900000	12300000	12300000	11700000	11800000	10600000
Q9JM14	Q9JM14	NT5C_MOUSE	Nt5c	5'(3')-deoxyribonucleotidase, cytosolic type	12400000	12200000	12400000	8520000	8340000	7870000	11700000	12100000	11800000	7950000	7350000	7160000	10600000	10400000	10100000	7600000	8050000	7570000
Q9R1P4	Q9R1P4	PSA1_MOUSE	Psma1	Proteasome subunit alpha type-1	12300000	11800000	13800000	14400000	14000000	14600000	12200000	11400000	11900000	14000000	13100000	13500000	11200000	10800000	11600000	13400000	13600000	12500000
Q7TPV4	Q7TPV4	MBB1A_MOUSE	Mybbp1a	Myb-binding protein 1A	12300000	12300000	13500000	29100000	28700000	27600000	12000000	10800000	11600000	27500000	26800000	26200000	10500000	10100000	10700000	29900000	31000000	27400000
Q9JII5	Q9JII5	DAZP1_MOUSE	Dazap1	DAZ-associated protein 1	12300000	7780000	20800000	15300000	15800000	10300000	16700000	15100000	22900000	17000000	15900000	10400000	12500000	15200000	14000000	14900000	18000000	7870000
Q8CCS6	Q5XFR0;Q8CCS6	PABP2_MOUSE	Pabpn1	Polyadenylate-binding protein 2	12200000	11500000	13200000	13800000	14300000	9620000	13200000	11800000	14000000	12000000	14600000	10800000	13700000	12700000	13200000	12900000	13300000	13300000
O35286	A2A4P0;O35286	DHX15_MOUSE	Dhx15	Pre-mRNA-splicing factor ATP-dependent RNA helicase DHX15	12000000	12000000	13400000	12700000	12900000	12200000	14700000	13100000	13300000	13200000	13400000	12800000	11200000	12100000	11800000	12800000	12900000	11600000
Q8C2Q3	Q8C2Q3	RBM14_MOUSE	Rbm14	RNA-binding protein 14	12000000	11200000	12200000	10100000	9470000	10400000	11800000	14700000	13400000	10200000	8880000	10500000	11000000	13000000	10800000	10200000	9940000	9760000
Q60631	Q60631	GRB2_MOUSE	Grb2	Growth factor receptor-bound protein 2	12000000	12500000	13900000	14000000	14000000	14200000	15000000	14200000	15200000	17200000	18000000	16600000	15100000	13500000	13700000	16900000	17700000	14300000
Q9DB77	Q9DB77	QCR2_MOUSE	Uqcrc2	Cytochrome b-c1 complex subunit 2, mitochondrial	12000000	11400000	12600000	12200000	12200000	12800000	13400000	12700000	12800000	12100000	11400000	11800000	11900000	11900000	11700000	11300000	11600000	11600000
Q61206	Q61206	PA1B2_MOUSE	Pafah1b2	Platelet-activating factor acetylhydrolase IB subunit beta	12000000	14000000	13900000	10200000	9200000	11300000	12000000	12100000	10600000	10900000	10400000	8670000	13000000	14400000	13600000	9360000	8980000	10300000
Q9CZ44	Q9CZ44	NSF1C_MOUSE	Nsfl1c	NSFL1 cofactor p47	12000000	12600000	11900000	13200000	13400000	14300000	9660000	11800000	10700000	14500000	13700000	14700000	12900000	13200000	11900000	12900000	12700000	14300000
Q9D1A2	Q9D1A2	CNDP2_MOUSE	Cndp2	Cytosolic non-specific dipeptidase	11900000	11300000	11900000	8480000	8430000	8700000	9530000	9860000	10200000	7540000	7570000	7280000	10400000	10100000	11300000	7680000	7270000	7760000
Q64518	Q64518	AT2A3_MOUSE	Atp2a3	Sarcoplasmic/endoplasmic reticulum calcium ATPase 3	11900000	11900000	12300000	7750000	7740000	7710000	12600000	13200000	13200000	7540000	7380000	7520000	14000000	14000000	13300000	8040000	8100000	7920000
Q3UQA7	Q3UQA7	SELH_MOUSE	Selenoh	Selenoprotein H	11800000	11700000	13000000	9640000	9110000	9230000	14500000	15000000	14700000	9720000	10700000	10200000	13300000	12800000	14600000	8450000	7030000	6850000
P48024	P48024;Q9CXU9	EIF1_MOUSE	Eif1	Eukaryotic translation initiation factor 1	11800000	11800000	13800000	23300000	23200000	25000000	11600000	13200000	13100000	21900000	20100000	19900000	11900000	10400000	10700000	19600000	21100000	18500000
Q8R1B4	Q8R1B4	EIF3C_MOUSE	Eif3c	Eukaryotic translation initiation factor 3 subunit C	11800000	12200000	12600000	20900000	21200000	21300000	11500000	10500000	10400000	22100000	20800000	21500000	11200000	11400000	12000000	21500000	22300000	21200000
P57784	P57784	RU2A_MOUSE	Snrpa1	U2 small nuclear ribonucleoprotein A'	11800000	12300000	10800000	9330000	9430000	10500000	11200000	12200000	10500000	10600000	9260000	10700000	11500000	13200000	8320000	9580000	10500000	11000000
Q9CQX2	Q9CQX2	CYB5B_MOUSE	Cyb5b	Cytochrome b5 type B	11800000	9760000	15600000	14100000	14000000	13400000	17400000	14000000	18200000	11900000	14800000	14000000	15900000	12700000	13200000	16300000	16000000	11000000
Q9DCT2	Q9DCT2	NDUS3_MOUSE	Ndufs3	NADH dehydrogenase [ubiquinone] iron-sulfur protein 3, mitochondrial	11700000	11900000	11200000	11200000	11300000	12200000	12200000	12900000	12300000	12000000	11200000	12000000	10900000	11800000	11000000	9680000	9850000	10800000
Q91WM2	Q91WM2	HDHD5_MOUSE	Hdhd5	Haloacid dehalogenase-like hydrolase domain-containing 5	11700000	11900000	11200000	7490000	7030000	7550000	10600000	11300000	10500000	6110000	6290000	6150000	8900000	10500000	9030000	5610000	6070000	6030000
Q9Z1X4	Q91WM1;Q9Z1X4	ILF3_MOUSE	Ilf3	Interleukin enhancer-binding factor 3	11600000	11500000	12300000	10500000	10300000	10400000	11700000	11300000	11800000	9900000	9370000	10000000	10000000	10500000	10800000	10200000	10200000	9890000
P17665	P17665	COX7C_MOUSE	Cox7c	Cytochrome c oxidase subunit 7C, mitochondrial	11600000	11700000	13300000	11900000	12000000	10500000	15100000	12800000	14000000	11800000	12700000	10300000	10200000	10500000	11900000	9730000	10400000	9930000
P16330	P16330	CN37_MOUSE	Cnp	2',3'-cyclic-nucleotide 3'-phosphodiesterase	11600000	11400000	13300000	12000000	12100000	11500000	13100000	11400000	12200000	10800000	10900000	10300000	12800000	12700000	13800000	12500000	12900000	11400000
Q62446	Q62446	FKBP3_MOUSE	Fkbp3	Peptidyl-prolyl cis-trans isomerase FKBP3	11600000	11400000	12900000	12400000	12600000	11900000	13100000	11900000	12500000	12700000	13100000	12500000	12100000	10500000	11500000	12200000	12300000	11500000
Q9JMD0	Q9JMD0	ZN207_MOUSE	Znf207	BUB3-interacting and GLEBS motif-containing protein ZNF207	11600000	11600000	11400000	11200000	10600000	10100000	8950000	11300000	10800000	10900000	10200000	11300000	10200000	10900000	11100000	9880000	9610000	10500000
Q9DB20	Q9DB20	ATPO_MOUSE	Atp5po	ATP synthase subunit O, mitochondrial	11600000	11400000	12600000	12100000	12100000	12400000	13500000	12600000	13400000	11800000	12200000	11200000	10400000	11300000	11800000	11700000	12200000	11900000
P02301;P84244	P02301;P84244	H33_MOUSE;H3C_MOUSE	H3f3a;H3f3c	Histone H3.3C	11600000	12300000	13900000	7400000	7910000	6910000	11800000	14600000	16000000	7640000	7730000	7750000	10000000	13400000	10800000	7470000	8370000	6770000
Q9JIF0	Q9JIF0	ANM1_MOUSE	Prmt1	Protein arginine N-methyltransferase 1	11600000	11400000	13900000	20600000	20800000	20500000	12800000	10700000	11900000	20800000	20600000	19200000	11200000	10600000	11700000	18200000	18900000	16100000
Q99K48	Q99K48	NONO_MOUSE	Nono	Non-POU domain-containing octamer-binding protein	11500000	11200000	18100000	14500000	13900000	14000000	17300000	12700000	17800000	14100000	13100000	12700000	12200000	10200000	15700000	14900000	14700000	10900000
Q91VD9	Q91VD9	NDUS1_MOUSE	Ndufs1	NADH-ubiquinone oxidoreductase 75 kDa subunit, mitochondrial	11500000	11800000	11200000	10200000	10100000	10400000	12000000	12200000	11700000	9810000	9810000	9610000	10200000	10600000	10500000	9040000	8780000	8780000
Q62348	Q62348	TSN_MOUSE	Tsn	Translin	11500000	10700000	10800000	9730000	9570000	10600000	11000000	11700000	10500000	10600000	9580000	10300000	11100000	11000000	10300000	8450000	8360000	8710000
Q6ZWU9	Q6ZWU9;Q6ZWY3	RS27_MOUSE	Rps27	40S ribosomal protein S27	11500000	11000000	13800000	26500000	26500000	27100000	10000000	8730000	9930000	19100000	18500000	19800000	10200000	8610000	9800000	23100000	23100000	20100000
Q9DCW4	Q9DCW4	ETFB_MOUSE	Etfb	Electron transfer flavoprotein subunit beta	11500000	10600000	11300000	9640000	9460000	9340000	11900000	11700000	12000000	9100000	9260000	8900000	10600000	10600000	11300000	8360000	8790000	8970000
P09103	P09103	PDIA1_MOUSE	P4hb	Protein disulfide-isomerase	11500000	10900000	13000000	12000000	12200000	12000000	13200000	11700000	12000000	11200000	11200000	10800000	11600000	11000000	12100000	11800000	11700000	10700000
Q9ERL7	Q9ERL7	GMFG_MOUSE	Gmfg	Glia maturation factor gamma	11400000	10400000	14800000	8820000	8790000	8560000	17700000	14300000	15700000	8640000	10500000	9240000	11000000	9730000	15000000	8190000	7810000	6060000
Q922P9	Q922P9	GLYR1_MOUSE	Glyr1	Putative oxidoreductase GLYR1	11400000	10600000	12200000	8380000	8300000	7880000	12500000	12000000	12400000	7940000	8130000	8210000	11200000	11500000	12200000	8230000	8370000	7710000
O70435	O70435	PSA3_MOUSE	Psma3	Proteasome subunit alpha type-3	11400000	11200000	13000000	13600000	13800000	14500000	12500000	10900000	11300000	14500000	13200000	13500000	11600000	11000000	11100000	12600000	12600000	12000000
Q99NB9	Q99NB9	SF3B1_MOUSE	Sf3b1	Splicing factor 3B subunit 1	11400000	12000000	13100000	13400000	13400000	13200000	13300000	13000000	12900000	13700000	13300000	12800000	12300000	11700000	11900000	13200000	13400000	12400000
Q9Z2N8	Q9Z2N8	ACL6A_MOUSE	Actl6a	Actin-like protein 6A	11400000	11600000	12400000	10400000	10300000	10700000	11800000	11400000	12300000	9760000	10100000	9150000	11900000	11100000	11300000	9870000	9990000	10200000
O08795	O08795	GLU2B_MOUSE	Prkcsh	Glucosidase 2 subunit beta	11300000	11200000	12200000	11600000	11400000	11200000	9900000	11600000	12500000	11800000	11200000	11400000	11400000	10800000	11000000	10400000	10500000	10300000
P35278	P35278	RAB5C_MOUSE	Rab5c	Ras-related protein Rab-5C	11300000	12500000	12300000	10400000	10800000	11900000	13000000	12900000	13400000	12500000	10100000	11300000	12300000	12500000	12600000	10500000	11400000	11500000
Q501J6	Q501J6	DDX17_MOUSE	Ddx17	Probable ATP-dependent RNA helicase DDX17	11200000	11700000	11400000	9020000	8940000	8990000	11900000	12200000	11800000	8280000	8160000	8210000	11600000	11500000	11400000	8080000	8260000	8200000
Q6P4T2	Q6P4T2	U520_MOUSE	Snrnp200	U5 small nuclear ribonucleoprotein 200 kDa helicase	11200000	10800000	11900000	12200000	12200000	11900000	12000000	12100000	12400000	12700000	12200000	12400000	11200000	10600000	11600000	12100000	12200000	11600000
Q9WTM5	Q9WTM5	RUVB2_MOUSE	Ruvbl2	RuvB-like 2	11200000	10800000	11500000	13800000	13500000	14100000	11400000	10900000	11200000	14000000	14200000	13800000	11200000	10500000	10700000	13000000	13200000	13200000
Q60749	Q60749;Q9R226;Q9WU01	KHDR1_MOUSE	Khdrbs1	KH domain-containing, RNA-binding, signal transduction-associated protein 1	11200000	10800000	12100000	11900000	12900000	12400000	12600000	12700000	12300000	12400000	12400000	11800000	12800000	11400000	11600000	12200000	12600000	11800000
Q80WJ7	Q80WJ7	LYRIC_MOUSE	Mtdh	Protein LYRIC	11200000	10400000	10400000	10100000	10000000	9620000	8780000	11500000	11400000	11200000	11800000	12200000	11100000	10900000	12100000	10600000	10600000	11100000
Q8C166	Q8C166	CPNE1_MOUSE	Cpne1	Copine-1	11200000	10800000	11800000	10300000	10100000	10200000	10100000	9960000	9930000	9310000	8910000	8710000	10200000	10000000	11100000	8400000	8450000	8340000
Q6P5E4	Q6P5E4	UGGG1_MOUSE	Uggt1	UDP-glucose:glycoprotein glucosyltransferase 1	11200000	10900000	11600000	8210000	8270000	8070000	12200000	12300000	12100000	8240000	7820000	7940000	11800000	11500000	12000000	8030000	7940000	8070000
P09541	P09541	MYL4_MOUSE	Myl4	Myosin light chain 4	11200000	10200000	10700000	6290000	6060000	6320000	4410000	6510000	5990000	2630000	2710000	2770000	11700000	10600000	11200000	4740000	4180000	5120000
Q61823	Q61823	PDCD4_MOUSE	Pdcd4	Programmed cell death protein 4	11200000	12400000	12000000	2360000	2260000	2040000	11400000	9030000	11200000	2620000	2480000	2310000	10600000	11200000	12000000	2640000	2650000	2770000
P62821	P62821	RAB1A_MOUSE	Rab1A	Ras-related protein Rab-1A	11200000	10500000	12000000	9410000	9620000	9330000	11800000	10900000	11400000	9640000	9100000	9120000	10700000	10300000	11600000	9580000	9280000	8880000
Q922K9	Q922K9	FRK_MOUSE	Frk	Tyrosine-protein kinase FRK	11100000	11100000	10300000			8010000	10600000	10600000		7960000			10500000	10500000	10400000
P24668	P24668	MPRD_MOUSE	M6pr	Cation-dependent mannose-6-phosphate receptor	11100000	11900000	10600000	9940000	9890000	10100000	9480000	10900000	10200000	10100000	9280000	10400000	10800000	11100000	10300000	9250000	8960000	9350000
Q8BHN3	Q8BHN3	GANAB_MOUSE	Ganab	Neutral alpha-glucosidase AB	11000000	11000000	12100000	10800000	10700000	10600000	11600000	11500000	11600000	10200000	9960000	10200000	9840000	10100000	10300000	9570000	9990000	9300000
E9Q5C9	E9Q5C9	NOLC1_MOUSE	Nolc1	Nucleolar and coiled-body phosphoprotein 1	11000000	10500000	10200000	21800000	22000000	22900000	8110000	9200000	9470000	20300000	19700000	20900000	8540000	7950000	8890000	24200000	23700000	25900000
P97821	P97821	CATC_MOUSE	Ctsc	Dipeptidyl peptidase 1	11000000	10500000	11000000	4580000	5070000	3950000	7170000	8550000	8900000	4050000	3190000	4000000	8070000	8580000	5980000	4960000	4530000	4780000
P00493	P00493	HPRT_MOUSE	Hprt1	Hypoxanthine-guanine phosphoribosyltransferase	11000000	9830000	12500000	14700000	14900000	14300000	11900000	9440000	11600000	15100000	15400000	14200000	8700000	9490000	10600000	14200000	14000000	11600000
P35737	P35737	DMB_MOUSE	H2-DMb1	Class II histocompatibility antigen, M beta 1 chain	10900000	10200000	12100000	4860000	5570000	7390000	9240000	13200000	10500000	6210000	2730000	5260000	10600000	12000000	10400000	6110000	6850000	6000000
P05201	P05201	AATC_MOUSE	Got1	Aspartate aminotransferase, cytoplasmic	10900000	10800000	10200000	11600000	11300000	12200000	8980000	8690000	8130000	10400000	10100000	10200000	9620000	9450000	9340000	10500000	10200000	11700000
Q62189	Q62189	SNRPA_MOUSE	Snrpa	U1 small nuclear ribonucleoprotein A	10900000	10100000	10800000	10700000	10700000	10000000	10800000	10200000	11300000	10500000	11000000	11100000	11800000	10400000	12300000	9860000	10200000	10300000
P56528	P56528	CD38_MOUSE	Cd38	ADP-ribosyl cyclase/cyclic ADP-ribose hydrolase 1	10900000	10400000	13600000	7960000	8650000	8070000	12800000	11400000	12700000	6920000	6820000	6790000	7920000	9590000	11700000	6800000	6400000	5590000
P43277	P43277	H13_MOUSE	Hist1h1d	Histone H1.3	10900000	13200000	11300000	11600000	11800000	9790000	16400000	5860000	7090000	8590000	9310000	7440000	17700000	16400000	24800000	9270000	11100000	11600000
Q91WV0	Q91WV0	NC2B_MOUSE	Dr1	Protein Dr1	10900000	10900000	9470000	7940000	7950000	8030000	10700000	11700000	10200000	9640000	9470000	9910000	12100000	12200000	11300000	7870000	8260000	9300000
Q9CQ65	Q9CQ65	MTAP_MOUSE	Mtap	S-methyl-5'-thioadenosine phosphorylase	10900000	9830000	11400000	13100000	12700000	13000000	11100000	11900000	12900000	16000000	17400000	16400000	10900000	11800000	13100000	15700000	14900000	14300000
P01901	P01901	HA1B_MOUSE	H2-K1	H-2 class I histocompatibility antigen, K-B alpha chain	10800000	11000000	13700000	26400000	25600000	22600000	10900000	9980000	11200000	22700000	21600000	21100000	8140000	8970000	9210000	24400000	21300000	17800000
Q9D8I1	Q9D8I1	MZB1_MOUSE	Mzb1	Marginal zone B- and B1-cell-specific protein	10800000	7840000	16500000	11200000	10600000	12000000	8410000	9780000	9060000	8070000	5500000	8460000	7390000	8260000	6700000	10800000	10800000	8470000
Q9QVP9	Q9QVP9	FAK2_MOUSE	Ptk2b	Protein-tyrosine kinase 2-beta	10800000	10900000	11000000	8640000	8540000	8450000	9710000	9900000	10300000	8120000	8150000	7820000	10600000	10900000	11100000	7750000	7870000	7670000
P26443	P00366;P26443	DHE3_MOUSE	Glud1	Glutamate dehydrogenase 1, mitochondrial	10800000	10500000	12200000	8890000	8940000	8750000	14100000	12800000	13900000	9260000	9460000	8540000	10700000	11400000	13400000	8820000	9110000	8220000
Q3TWW8	Q3TWW8;Q8VE97	SRSF6_MOUSE	Srsf6	Serine/arginine-rich splicing factor 6	10800000	11200000	11200000	11800000	12800000	13400000	12000000	12400000	11400000	14100000	13500000	14700000	11700000	11400000	11200000	13400000	12800000	13700000
P99028	P99028	QCR6_MOUSE	Uqcrh	Cytochrome b-c1 complex subunit 6, mitochondrial	10700000	9960000	7580000	7430000	6590000	3270000	2740000	7080000	6440000	4960000	4820000	3520000	6630000	7780000	7910000	6950000	7220000	10100000
O88685	O88685	PRS6A_MOUSE	Psmc3	26S proteasome regulatory subunit 6A	10700000	10500000	12600000	16500000	16700000	16900000	11000000	9380000	11100000	17000000	17300000	16700000	8880000	10300000	11700000	18000000	17100000	14000000
Q08943	Q08943	SSRP1_MOUSE	Ssrp1	FACT complex subunit SSRP1	10700000	10800000	10900000	11200000	10900000	11100000	10700000	10400000	10300000	10800000	10700000	10900000	10100000	9890000	9730000	11100000	11700000	11700000
Q5SUA5	Q5SUA5;Q5SYD0	MYO1G_MOUSE	Myo1g	Unconventional myosin-Ig	10700000	11000000	11200000	9520000	9600000	9540000	11000000	11500000	11100000	9530000	9080000	9390000	10900000	11200000	10600000	8610000	8750000	9010000
O35215	O35215	DOPD_MOUSE	Ddt	D-dopachrome decarboxylase	10600000	11000000	11000000	8860000	9060000	8580000	11100000	9550000	9990000	8970000	9070000	8290000	9880000	10000000	10400000	8090000	8390000	8440000
Q9WVA2	Q9WVA2	TIM8A_MOUSE	Timm8a1	Mitochondrial import inner membrane translocase subunit Tim8 A	10600000	10300000	9460000	11400000	10400000	11600000	8620000	9740000	8820000	10700000	10400000	11600000	9910000	9410000	7910000	11000000	11200000	12400000
Q9WVA3	Q9WVA3	BUB3_MOUSE	Bub3	Mitotic checkpoint protein BUB3	10600000	9830000	11100000	10000000	10400000	10300000	10900000	10700000	10500000	10200000	9880000	9810000	10300000	10100000	9910000	9520000	10200000	10300000
Q9R1P1	Q9R1P1	PSB3_MOUSE	Psmb3	Proteasome subunit beta type-3	10600000	9850000	12400000	13600000	13600000	13600000	11600000	10000000	11300000	12500000	13100000	12900000	8460000	8850000	11100000	12600000	12100000	10200000
Q8QZT1	Q8QZT1	THIL_MOUSE	Acat1	Acetyl-CoA acetyltransferase, mitochondrial	10600000	9260000	10700000	8090000	7720000	8110000	12500000	12700000	12600000	8040000	8380000	8090000	11900000	11400000	12400000	8450000	8360000	8230000
Q9CR62	Q9CR62	M2OM_MOUSE	Slc25a11	Mitochondrial 2-oxoglutarate/malate carrier protein	10600000	10800000	11600000	8220000	8550000	8370000	15900000	14200000	14400000	9910000	8090000	8990000	12900000	12600000	12200000	8700000	8940000	8180000
P34022	P34022	RANG_MOUSE	Ranbp1	Ran-specific GTPase-activating protein	10600000	10100000	11300000	18600000	18500000	18700000	8790000	8520000	9150000	19000000	18900000	16600000	9520000	8450000	9710000	20000000	19900000	18500000
P61961	P61961	UFM1_MOUSE	Ufm1	Ubiquitin-fold modifier 1	10600000	10600000	9700000	9500000	9620000	10300000	5740000	9160000	8690000	9670000	9170000	9210000	10100000	9090000	9750000	9150000	9450000	10600000
O55131	O55131	SEPT7_MOUSE	2024-09-07	Septin-7	10500000	10600000	11000000	10600000	10900000	11200000	10600000	9750000	9670000	10600000	10100000	10400000	10000000	9870000	9930000	9980000	10300000	10100000
Q3TYS2	Q3TYS2	CYBC1_MOUSE	Cybc1	Cytochrome b-245 chaperone 1	10500000	10300000	10600000	7210000	7550000	7130000	11400000	11900000	11800000	7490000	7850000	7760000	12500000	11400000	11400000	6930000	6960000	6740000
Q6PE01	Q6PE01	SNR40_MOUSE	Snrnp40	U5 small nuclear ribonucleoprotein 40 kDa protein	10500000	10200000	10800000	10100000	10500000	9980000	11100000	10500000	11300000	10400000	9150000	10100000	9940000	9630000	11200000	10200000	10500000	9390000
Q6URW6	Q6URW6	MYH14_MOUSE	Myh14	Myosin-14	10500000	10600000	5280000	4050000	4230000	3840000	2850000	11100000	5560000	4210000	4180000	5040000	14700000	18300000	6430000	4320000	4640000	7270000
P26638	P26638	SYSC_MOUSE	Sars	Serine--tRNA ligase, cytoplasmic	10500000	10800000	11000000	12700000	12800000	12900000	10200000	9480000	9670000	12100000	12700000	12000000	9780000	9360000	10100000	11500000	12000000	11300000
P47915	P47915	RL29_MOUSE	Rpl29	60S ribosomal protein L29	10500000	10700000	10900000	24900000	27000000	21100000	12000000	6830000	7610000	23300000	24500000	19600000	10900000	8800000	11100000	19500000	22500000	20900000
Q61545	Q61545	EWS_MOUSE	Ewsr1	RNA-binding protein EWS	10400000	9510000	18500000	15100000	14100000	14400000	15400000	12900000	18900000	15200000	15300000	11600000	11800000	8450000	15900000	13700000	16200000	8030000
Q3U1J4	Q3U1J4	DDB1_MOUSE	Ddb1	DNA damage-binding protein 1	10400000	9880000	10900000	13200000	13100000	12800000	10100000	9690000	9900000	13500000	12900000	12800000	9170000	9210000	9660000	12300000	12200000	11900000
Q9WTP6	Q9WTP6	KAD2_MOUSE	Ak2	Adenylate kinase 2, mitochondrial	10400000	10100000	11100000	10100000	10300000	10100000	9990000	10200000	10900000	9290000	9890000	9610000	8760000	9410000	10400000	10600000	10500000	9250000
O08810	O08810	U5S1_MOUSE	Eftud2	116 kDa U5 small nuclear ribonucleoprotein component	10400000	9950000	10400000	10800000	10600000	10600000	10800000	10400000	10600000	11100000	10600000	10700000	9550000	9700000	10000000	11000000	10800000	10900000
Q99JR1	Q99JR1	SFXN1_MOUSE	Sfxn1	Sideroflexin-1	10300000	10700000	10400000	8900000	9070000	9400000	10000000	10200000	9630000	8760000	8360000	8540000	9590000	9590000	9210000	8610000	8430000	9000000
P54728	P54726;P54728	RD23B_MOUSE	Rad23b	UV excision repair protein RAD23 homolog B	10300000	9540000	11200000	11500000	11500000	11100000	8290000	9800000	9370000	12300000	12100000	12500000	9760000	9470000	11200000	11300000	10800000	10900000
O55128	O55128	SAP18_MOUSE	Sap18	Histone deacetylase complex subunit SAP18	10300000	10700000	10900000	10200000	9750000	10400000	11000000	10400000	11200000	10200000	9390000	10100000	7340000	8010000	10300000	10300000	10100000	9330000
P09671	P09671	SODM_MOUSE	Sod2	Superoxide dismutase [Mn], mitochondrial	10300000	9790000	10900000	8500000	9290000	9940000	14600000	13600000	14000000	9570000	8700000	9370000	8820000	10500000	10400000	8790000	8520000	8440000
Q9R190	Q9R190	MTA2_MOUSE	Mta2	Metastasis-associated protein MTA2	10200000	11000000	10700000	10700000	10500000	10600000	10200000	10600000	10000000	10200000	9550000	10200000	10800000	10500000	10300000	10500000	11100000	11400000
Q921T2	Q921T2	TOIP1_MOUSE	Tor1aip1	Torsin-1A-interacting protein 1	10200000	10100000	9690000	8350000	8170000	8470000	9590000	9900000	10300000	7820000	7660000	8180000	8630000	9450000	9880000	7620000	7270000	7480000
Q62422	Q62422	OSTF1_MOUSE	Ostf1	Osteoclast-stimulating factor 1	10100000	9940000	10000000	6900000	6830000	7150000	10300000	10900000	10700000	7560000	7240000	7390000	10300000	10900000	10400000	6880000	6960000	7290000
Q99PV0	Q99PV0	PRP8_MOUSE	Prpf8	Pre-mRNA-processing-splicing factor 8	10100000	9760000	10600000	10500000	10600000	10400000	10900000	10500000	10800000	11000000	10600000	10500000	9520000	9570000	9850000	10300000	10400000	9900000
P63165;P63166	P63165;P63166	SUMO1_HUMAN;SUMO1_MOUSE	SUMO1;Sumo1	Small ubiquitin-related modifier 1	10100000	9410000	10100000	8770000	8530000	9250000	10100000	9860000	10300000	8500000	9870000	9150000	10200000	9170000	10600000	10100000	8940000	8480000
Q91Z53	Q91Z53	GRHPR_MOUSE	Grhpr	Glyoxylate reductase/hydroxypyruvate reductase	10100000	9970000	10700000	9070000	8660000	9470000	11300000	10900000	10400000	9570000	7850000	8390000	9590000	9600000	9280000	9040000	9070000	9090000
Q920B9	Q920B9	SP16H_MOUSE	Supt16h	FACT complex subunit SPT16	10000000	9690000	11600000	11500000	11600000	11300000	11300000	9830000	10600000	11000000	10900000	10400000	9630000	9200000	10500000	11300000	11700000	10400000
Q91VR5	Q91VR5	DDX1_MOUSE	Ddx1	ATP-dependent RNA helicase DDX1	10000000	9630000	10500000	10700000	10400000	11300000	9700000	9470000	9660000	11000000	10800000	10500000	9130000	9470000	9950000	10700000	10600000	9980000
Q8BGB5	Q8BGB5;Q9ERG0	LIMD2_MOUSE	Limd2	LIM domain-containing protein 2	10000000	9950000	11600000	7170000	7330000	7560000	8930000	11100000	11000000	6680000	5770000	6130000	10700000	9820000	10900000	6750000	7390000	5370000
Q7TQI3	Q7TQI3	OTUB1_MOUSE	Otub1	Ubiquitin thioesterase OTUB1	9960000	8940000	9990000	9740000	9970000	10300000	8920000	9300000	8940000	9140000	9130000	9590000	9020000	8560000	9670000	8550000	8150000	7670000
P46460	P46460	NSF_MOUSE	Nsf	Vesicle-fusing ATPase	9950000	9810000	10600000	8660000	8880000	9020000	10400000	10100000	10200000	8700000	8160000	8150000	10400000	9880000	10700000	7800000	7810000	7820000
Q8VDP4	Q8VDP4	CCAR2_MOUSE	Ccar2	Cell cycle and apoptosis regulator protein 2	9930000	9410000	9650000	7460000	7310000	7320000	9000000	9120000	9100000	6870000	6930000	6590000	9600000	9220000	9150000	7080000	6990000	7260000
Q03267	Q03267	IKZF1_MOUSE	Ikzf1	DNA-binding protein Ikaros	9910000	9170000	9920000	8300000	8180000	8760000	9000000	10200000	10600000	8540000	9440000	9220000	8790000	9500000	9680000	9370000	9170000	9120000
Q9D358	Q9D358	PPAC_MOUSE	Acp1	Low molecular weight phosphotyrosine protein phosphatase	9910000	9720000	9940000	10600000	10100000	9630000	9630000	9970000	9490000	10400000	10300000	11100000	9660000	8810000	8190000	8880000	9510000	10000000
Q8BH59	Q8BH59	CMC1_MOUSE	Slc25a12	Calcium-binding mitochondrial carrier protein Aralar1	9880000	10000000	10000000	7890000	7960000	7900000	11000000	11600000	10900000	7610000	7410000	7420000	11300000	10900000	11100000	7950000	7860000	8050000
P19536	P19536	COX5B_MOUSE	Cox5b	Cytochrome c oxidase subunit 5B, mitochondrial	9870000	4580000	26800000	23900000	23000000	19400000	26200000	15600000	26100000	23400000	23800000	18300000	12600000	7880000	21400000	21600000	21100000	6880000
O35143	O35143	ATIF1_MOUSE	ATP5IF1	ATPase inhibitor, mitochondrial	9860000	9130000	10500000	7160000	7170000	7120000	9520000	10300000	11600000	6490000	5630000	6530000	8310000	8160000	9240000	6380000	6190000	7290000
Q9QYR9	Q9QYR9	ACOT2_MOUSE	Acot2	Acyl-coenzyme A thioesterase 2, mitochondrial	9830000	9470000	10200000	7580000	7570000	8160000	12700000	11600000	11900000	7850000	7800000	7640000	11300000	10300000	11000000	6950000	6740000	6790000
Q922Q8	Q922Q8	LRC59_MOUSE	Lrrc59	Leucine-rich repeat-containing protein 59	9810000	10500000	10700000	10300000	10100000	10300000	9030000	9250000	9170000	9350000	9520000	9140000	10400000	9230000	9580000	10800000	10900000	11300000
P29595;Q15843	P29595;Q15843	NEDD8_HUMAN;NEDD8_MOUSE	NEDD8;Nedd8	NEDD8	9810000	9440000	11500000	8410000	10400000	10300000	11200000	9810000	9650000	10100000	10100000	9550000	11600000	10300000	8750000	9390000	10600000	9370000
P28474	P28474	ADHX_MOUSE	Adh5	Alcohol dehydrogenase class-3	9810000	8660000	11000000	9830000	9830000	9790000	10000000	9270000	10900000	9260000	10000000	9010000	8410000	9620000	10200000	9070000	8690000	7700000
Q3UMY5	Q3UMY5	EMAL4_MOUSE	Eml4	Echinoderm microtubule-associated protein-like 4	9780000	10000000	10100000	7560000	7640000	7390000	8690000	9140000	9110000	7090000	6940000	7010000	9320000	9460000	9280000	6720000	6840000	6600000
P36371	P36371	TAP2_MOUSE	Tap2	Antigen peptide transporter 2	9770000	9680000	9620000	9280000	9360000	9210000	9110000	9370000	9100000	8930000	8560000	9140000	10700000	10200000	9650000	8210000	8750000	8880000
P60122	P60122	RUVB1_MOUSE	Ruvbl1	RuvB-like 1	9770000	9650000	9660000	11400000	11500000	12300000	9630000	9480000	9660000	11900000	11900000	11500000	8900000	8580000	9110000	11500000	10900000	11500000
P63276	P63276	RS17_MOUSE	Rps17	40S ribosomal protein S17	9760000	7150000	13100000	24600000	24300000	21600000	9450000	6560000	9560000	16300000	18200000	14700000	6490000	6610000	9560000	22200000	21300000	15600000
Q9QUR6	Q9QUR6	PPCE_MOUSE	Prep	Prolyl endopeptidase	9750000	9430000	10300000	10600000	10300000	10300000	7730000	7090000	7680000	9180000	9580000	9240000	7750000	8090000	9110000	11100000	11200000	10400000
P47962	P47962	RL5_MOUSE	Rpl5	60S ribosomal protein L5	9740000	9530000	12400000	21200000	20900000	20600000	10400000	7780000	9100000	17700000	18500000	18000000	7620000	7590000	7590000	19500000	18500000	13700000
Q9Z0P5	Q91YR1;Q9Z0P5	TWF2_MOUSE	Twf2	Twinfilin-2	9740000	8800000	10000000	7030000	7010000	7180000	11400000	11000000	11900000	7860000	7300000	7460000	10100000	10100000	10700000	7190000	6850000	6560000
P54823	P54823	DDX6_MOUSE	Ddx6	Probable ATP-dependent RNA helicase DDX6	9700000	8270000	11100000	12900000	12900000	12200000	10200000	9090000	10200000	12500000	12800000	12100000	9450000	9240000	9000000	14900000	14200000	12100000
P54227	P54227	STMN1_MOUSE	Stmn1	Stathmin	9660000	9840000	10800000	11600000	11100000	11100000	5660000	5480000	5570000	7060000	7180000	6640000	7950000	7020000	7670000	12200000	12200000	11200000
Q9DCL9	Q9DCL9	PUR6_MOUSE	Paics	Multifunctional protein ADE2	9620000	9560000	9980000	19300000	18600000	19100000	7850000	7950000	7970000	18200000	17700000	17500000	7880000	7940000	7890000	19600000	20000000	19600000
Q8CGA3	Q8CGA3	LAT4_MOUSE	Slc43a2	Large neutral amino acids transporter small subunit 4	9610000	10200000	6610000	11600000	11100000	14500000	5910000	8540000	7170000	13600000	7060000	12500000	6370000	8400000	7050000	8970000	14800000	20300000
B2RY56	B2RY56	RBM25_MOUSE	Rbm25	RNA-binding protein 25	9610000	9620000	9670000	9680000	9840000	9830000	10200000	10600000	10400000	10500000	10500000	10600000	9460000	10100000	9610000	9950000	10400000	9150000
Q9R0P3	Q9R0P3	ESTD_MOUSE	Esd	S-formylglutathione hydrolase	9580000	9240000	10200000	8530000	8860000	8490000	10300000	8140000	9510000	7610000	7410000	7460000	8990000	9570000	10400000	8580000	8280000	8090000
Q91ZW3	Q6PGB8;Q91ZW3	SMCA5_MOUSE	Smarca5	SWI/SNF-related matrix-associated actin-dependent regulator of chromatin subfamily A member 5	9570000	9620000	10300000	9610000	9640000	9380000	11000000	10600000	10800000	10300000	9900000	10000000	9550000	9890000	10000000	10700000	11100000	10400000
Q8R1I1	Q8R1I1	QCR9_MOUSE	Uqcr10	Cytochrome b-c1 complex subunit 9	9550000	9600000	9990000	7860000	8350000	8760000	9650000	10000000	9420000	8170000	6090000	8110000	8780000	9050000	6700000	7710000	8240000	9060000
P97384	P97384	ANX11_MOUSE	Anxa11	Annexin A11	9550000	9580000	9470000	6440000	6450000	6580000	11000000	10400000	10800000	7260000	7240000	7170000	10700000	10600000	10300000	6410000	6300000	6420000
Q9DAR7	Q9DAR7	DCPS_MOUSE	Dcps	m7GpppX diphosphatase	9540000	9550000	9980000	7020000	7170000	7390000	10800000	10900000	11000000	7980000	8440000	7960000	10700000	10300000	10300000	6270000	6120000	6330000
Q9CWZ3	Q9CWZ3	RBM8A_MOUSE	Rbm8a	RNA-binding protein 8A	9530000	9280000	10900000	11500000	12000000	11500000	9290000	9440000	11100000	11200000	9930000	11300000	9180000	9430000	10200000	11700000	11200000	9560000
Q64511	Q64511	TOP2B_MOUSE	Top2b	DNA topoisomerase 2-beta	9490000	9190000	10100000	7150000	7350000	6840000	10800000	11300000	11300000	7320000	7260000	7150000	10200000	9540000	10100000	7300000	7360000	7010000
P24527	P24527	LKHA4_MOUSE	Lta4h	Leukotriene A-4 hydrolase	9470000	8990000	11200000	7130000	7400000	7180000	11600000	10800000	11500000	7870000	7280000	7420000	9440000	9020000	10000000	6280000	6480000	5760000
Q7TSV4	Q7TSV4	PGM2_MOUSE	Pgm2	Phosphoglucomutase-2	9460000	9060000	10200000	6550000	6360000	6300000	12600000	12800000	12800000	7740000	7490000	7680000	10500000	10100000	11300000	6100000	5890000	5870000
Q9D0M3	Q9D0M3	CY1_MOUSE	Cyc1	Cytochrome c1, heme protein, mitochondrial	9440000	9480000	10100000	9410000	9200000	9400000	8110000	9380000	8890000	9940000	9210000	10300000	8940000	9870000	8200000	8570000	9250000	9150000
Q9CQC6	Q9CQC6	BZW1_MOUSE	Bzw1	Basic leucine zipper and W2 domain-containing protein 1	9430000	8600000	10000000	16200000	15900000	16800000	6660000	6130000	6840000	9230000	9620000	9560000	7360000	7050000	7790000	11000000	10500000	10400000
Q61166	Q61166	MARE1_MOUSE	Mapre1	Microtubule-associated protein RP/EB family member 1	9420000	8230000	9720000	10500000	10300000	11000000	9020000	8450000	9270000	10300000	10100000	10300000	9010000	8320000	10500000	11100000	10700000	9870000
Q3UIA2	Q3UIA2	RHG17_MOUSE	Arhgap17	Rho GTPase-activating protein 17	9410000	9260000	10800000	8660000	8720000	8330000	9200000	9230000	9470000	7680000	6980000	6820000	9880000	10500000	10200000	8280000	8780000	7870000
Q8BVY0	Q8BVY0	RL1D1_MOUSE	Rsl1d1	Ribosomal L1 domain-containing protein 1	9390000	8960000	10100000	16300000	17000000	15600000	8730000	9160000	9650000	17000000	15400000	16400000	8130000	8920000	7840000	18000000	18900000	18500000
Q91WN1	Q91WN1	DNJC9_MOUSE	Dnajc9	DnaJ homolog subfamily C member 9	9360000	9350000	10100000	6890000	6940000	7190000	10700000	10800000	10700000	7190000	6980000	7070000	10200000	10300000	9950000	5880000	6010000	5810000
Q61210	Q61210	ARHG1_MOUSE	Arhgef1	Rho guanine nucleotide exchange factor 1	9360000	9430000	9670000	7300000	7560000	7420000	9410000	9760000	9550000	6770000	6700000	6880000	9690000	10200000	9820000	6880000	6970000	6900000
P41245	P41245	MMP9_MOUSE	Mmp9	Matrix metalloproteinase-9	9340000	10200000	10000000	10400000	11900000	12900000	19300000	27600000	23600000			12200000	9350000	10800000	7940000		11000000	11400000
Q9JHI5	Q9JHI5	IVD_MOUSE	Ivd	Isovaleryl-CoA dehydrogenase, mitochondrial	9340000	8580000	8940000	6160000	6210000	6450000	11600000	10500000	10200000	6130000	5900000	5750000	9790000	9540000	10500000	5740000	5780000	5830000
Q4KML4	Q4KML4	ABRAL_MOUSE	Abracl	Costars family protein ABRACL	9320000	8980000	14800000	10100000	10700000	9130000	15500000	7340000	17100000	9910000	7730000	8310000	15400000	13700000	10700000	10400000	9090000	2090000
Q60597	Q60597	ODO1_MOUSE	Ogdh	2-oxoglutarate dehydrogenase, mitochondrial	9310000	9220000	9830000	8760000	8820000	8910000	9630000	10300000	10100000	9100000	9070000	8680000	8970000	9470000	9020000	9500000	9310000	9280000
Q8R317	Q8R317	UBQL1_MOUSE	Ubqln1	Ubiquilin-1	9300000	7360000	9960000	9210000	9460000	9790000	3770000	9100000	9910000	9820000	9000000	9610000	7260000	6940000	9410000	9450000	9030000	8220000
O08553	O08553	DPYL2_MOUSE	Dpysl2	Dihydropyrimidinase-related protein 2	9280000	9570000	10000000	7040000	6820000	7060000	9770000	9030000	9760000	6390000	6050000	5930000	10300000	9440000	9770000	7140000	7530000	7160000
Q8BG07	Q8BG07	PLD4_MOUSE	Pld4	Phospholipase D4	9260000	8600000	10100000	3060000	3070000	3030000	8230000	6630000	6960000	2320000	2300000	2200000	6990000	7500000	7950000	2820000	2680000	2500000
P16546	P16546	SPTN1_MOUSE	Sptan1	Spectrin alpha chain, non-erythrocytic 1	9220000	9120000	9360000	6060000	6070000	6120000	9240000	9700000	9520000	6000000	5910000	6080000	10300000	9830000	9960000	5800000	5800000	5930000
Q3V3R1	Q3V3R1	C1TM_MOUSE	Mthfd1l	Monofunctional C1-tetrahydrofolate synthase, mitochondrial	9210000	9190000	9150000	10500000	10700000	10800000	10300000	10200000	10100000	11100000	10900000	10900000	9340000	9450000	9150000	11000000	10900000	11700000
P51174	P51174	ACADL_MOUSE	Acadl	Long-chain specific acyl-CoA dehydrogenase, mitochondrial	9210000	8190000	10500000	7680000	7850000	7350000	9190000	9240000	10300000	6480000	7190000	6090000	8600000	8040000	9930000	7240000	6980000	5650000
Q3TBT3	Q3TBT3	STING_MOUSE	Tmem173	Stimulator of interferon genes protein	9210000	8580000	9220000	7860000	7540000	7250000	10000000	10200000	10100000	9160000	7210000	8290000	8540000	8130000	8220000	7170000	7320000	6550000
Q9ERK4	Q9ERK4	XPO2_MOUSE	Cse1l	Exportin-2	9200000	8890000	9400000	10800000	10700000	10600000	7930000	8090000	8110000	9580000	9850000	9920000	8390000	8280000	8630000	10900000	10600000	10200000
Q62167	P16381;Q61496;Q62095;Q62167	DDX3X_MOUSE	Ddx3x	ATP-dependent RNA helicase DDX3X	9190000	9350000	9410000	15800000	15500000	16300000	7620000	8060000	7580000	16100000	14100000	16000000	7910000	8470000	7760000	16300000	16700000	16700000
P63085	P63085	MK01_MOUSE	Mapk1	Mitogen-activated protein kinase 1	9130000	8910000	9310000	10100000	10300000	10300000	10400000	9330000	10100000	12000000	11500000	10800000	8830000	9730000	10100000	11300000	11000000	9890000
Q9CXY6	Q9CXY6	ILF2_MOUSE	Ilf2	Interleukin enhancer-binding factor 2	9120000	9080000	9030000	7750000	7700000	7940000	8360000	8700000	9180000	7350000	6990000	7420000	8370000	8290000	8310000	7330000	7450000	7980000
Q9CY50	Q9CY50	SSRA_MOUSE	Ssr1	Translocon-associated protein subunit alpha	9110000	9370000	9760000	9220000	8640000	8930000	8040000	8450000	8150000	7560000	7640000	7180000	7670000	7530000	9490000	8380000	8110000	8230000
Q9CQT1	Q9CQT1	MTNA_MOUSE	Mri1	Methylthioribose-1-phosphate isomerase	9080000	8830000	9140000	7620000	7750000	7960000	8270000	8740000	8160000	7880000	7490000	7850000	9020000	8680000	8760000	7560000	7260000	8120000
P62315	P62315	SMD1_MOUSE	Snrpd1	Small nuclear ribonucleoprotein Sm D1	8970000	10500000	10200000	9250000	8660000	8350000	8680000	9850000	9140000	9870000	10800000	7680000	8940000	9420000	8870000	8830000	10200000	9750000
P70245	P70245	EBP_MOUSE	Ebp	3-beta-hydroxysteroid-Delta(8),Delta(7)-isomerase	8950000	8900000	7140000	4330000	5010000	4770000	6630000	10200000	8330000	5350000	3520000	6150000	10500000	9890000	5890000	5690000	6240000	6310000
Q9JKB1	P58321;Q9JKB1	UCHL3_MOUSE	Uchl3	Ubiquitin carboxyl-terminal hydrolase isozyme L3	8920000	9710000	13000000	11300000	11100000	10600000	12300000	9750000	12700000	11900000	11800000	11400000	9040000	9340000	12500000	11000000	11300000	10100000
Q9DAW9	Q9DAW9	CNN3_MOUSE	Cnn3	Calponin-3	8890000	9170000	12400000	8630000	8720000	8820000	11900000	11900000	13300000	10100000	8780000	8750000	9900000	11500000	14700000	10500000	9220000	6060000
Q9CR16	Q9CR16	PPID_MOUSE	Ppid	Peptidyl-prolyl cis-trans isomerase D	8890000	8440000	9210000	13400000	13300000	13400000	7200000	8040000	8290000	15000000	15000000	14600000	8290000	7820000	9260000	14500000	14400000	13700000
P07356	P07356	ANXA2_MOUSE	Anxa2	Annexin A2	8870000	8370000	8580000	3240000	3190000	3230000	9030000	9540000	9130000	1810000	1690000	1740000	6670000	6500000	7370000	2250000	2110000	2120000
Q9JIX8	Q9JIX8	ACINU_MOUSE	Acin1	Apoptotic chromatin condensation inducer in the nucleus	8790000	8930000	8680000	7410000	7450000	7390000	8300000	9230000	8660000	7380000	6870000	7560000	8600000	9070000	8520000	7070000	7330000	7670000
P32921	P32921	SYWC_MOUSE	Wars	Tryptophan--tRNA ligase, cytoplasmic	8770000	8570000	9680000	10700000	10800000	10900000	8240000	7620000	8090000	10000000	9600000	9360000	7170000	7370000	8110000	9000000	9090000	8400000
Q8R016	Q8R016	BLMH_MOUSE	Blmh	Bleomycin hydrolase	8770000	8460000	10100000	9710000	9990000	9440000	8580000	6440000	7980000	8080000	8690000	7420000	6170000	6340000	8840000	9430000	9140000	7340000
Q3THS6	Q3THS6	METK2_MOUSE	Mat2a	S-adenosylmethionine synthase isoform type-2	8760000	7950000	9120000	18900000	18800000	19300000	7740000	8560000	8650000	20600000	19500000	20500000	8200000	8290000	8030000	20900000	20500000	21300000
Q8BWT1	Q8BWT1	THIM_MOUSE	Acaa2	3-ketoacyl-CoA thiolase, mitochondrial	8750000	8810000	8620000	5450000	5130000	5700000	10500000	10600000	10700000	5820000	6020000	5550000	8110000	9500000	9450000	5170000	5010000	5000000
D3Z6Q9	D3Z6Q9	BIN2_MOUSE	Bin2	Bridging integrator 2	8740000	8500000	8980000	5200000	5040000	5460000	9160000	7860000	8070000	5720000	5300000	5540000	8830000	8290000	9200000	5080000	5030000	4950000
Q8VE97	Q8VE97	SRSF4_MOUSE	Srsf4	Serine/arginine-rich splicing factor 4	8740000	8150000	8300000	6440000	6580000	7300000	7890000	8250000	8480000	6260000	5950000	6200000	9760000	9210000	8790000	5890000	6290000	6340000
Q9D2V7	Q9D2V7	CORO7_MOUSE	Coro7	Coronin-7	8730000	8900000	8810000	5850000	5800000	5830000	8080000	8310000	8270000	5380000	5110000	5140000	8620000	8350000	7880000	4990000	5140000	5240000
Q922D8	Q922D8	C1TC_MOUSE	Mthfd1	C-1-tetrahydrofolate synthase, cytoplasmic	8710000	8510000	8880000	14800000	14800000	15000000	7640000	7080000	7200000	15100000	14600000	15200000	7170000	7170000	7510000	14800000	14900000	15100000
P63001	P63001	RAC1_MOUSE	Rac1	Ras-related C3 botulinum toxin substrate 1	8710000	5920000	17000000	10600000	10500000	6250000	14900000	7480000	15900000	9570000	8890000	6150000	7290000	3270000	12000000	11200000	9610000	6940000
Q9CQA3	Q9CQA3	SDHB_MOUSE	Sdhb	Succinate dehydrogenase [ubiquinone] iron-sulfur subunit, mitochondrial	8640000	8340000	9280000	7900000	7930000	8590000	10300000	9540000	9430000	8250000	8030000	8010000	8760000	9170000	8850000	7720000	7820000	7930000
Q8BGR9	Q8BGR9	UBCP1_MOUSE	Ublcp1	Ubiquitin-like domain-containing CTD phosphatase 1	8630000	7950000	9660000	5650000	5980000	6230000	10800000	9490000	11100000	6500000	6360000	6160000	7670000	7810000	9920000	5280000	5100000	4180000
Q3TIX9	Q3TIX9	SNUT2_MOUSE	Usp39	U4/U6.U5 tri-snRNP-associated protein 2	8590000	8350000	8750000	6920000	6970000	6750000	9250000	8990000	8780000	7020000	6650000	6510000	8330000	8240000	8420000	6540000	6730000	7280000
P55258	P55258;P61028	RAB8A_MOUSE	Rab8a	Ras-related protein Rab-8A	8590000	8540000	9200000	8540000	8750000	8210000	8740000	8210000	8020000	7450000	7990000	7680000	9050000	8710000	8680000	8000000	7950000	8440000
Q08093	Q08093	CNN2_MOUSE	Cnn2	Calponin-2	8550000	8460000	10700000	6250000	6060000	6080000	11600000	7980000	11500000	6060000	6120000	5060000	8640000	8970000	11500000	6480000	6930000	5620000
Q9JL26	Q9JL26	FMNL1_MOUSE	Fmnl1	Formin-like protein 1	8540000	8600000	9070000	6180000	6240000	6060000	9120000	9070000	9410000	5810000	5550000	5850000	8990000	8940000	9220000	5410000	5440000	5060000
Q8BNW9	Q8BNW9	KBTBB_MOUSE	Kbtbd11	Kelch repeat and BTB domain-containing protein 11	8520000	8780000	7520000	3860000	4030000	3830000	9010000	9760000	9240000	4870000	4490000	4710000	9310000	10300000	9760000	4430000	4380000	5000000
P62334	P62334	PRS10_MOUSE	Psmc6	26S proteasome regulatory subunit 10B	8520000	8940000	8780000	11900000	11300000	11500000	7560000	6960000	7460000	11100000	12500000	11600000	7120000	7660000	8090000	11900000	12000000	12100000
Q8JZQ9	Q8JZQ9	EIF3B_MOUSE	Eif3b	Eukaryotic translation initiation factor 3 subunit B	8500000	8260000	9340000	16700000	17200000	16800000	7730000	7640000	7940000	18200000	17400000	17700000	7310000	7810000	7900000	18000000	17800000	17000000
O88712	O88712;P56546	CTBP1_MOUSE	Ctbp1	C-terminal-binding protein 1	8500000	8150000	8080000	6240000	6040000	6400000	8110000	7850000	7660000	6260000	6090000	6610000	7120000	7550000	6850000	5690000	5700000	6320000
Q9Z0N1	Q9Z0N1;Q9Z0N2	IF2G_MOUSE	Eif2s3x	Eukaryotic translation initiation factor 2 subunit 3, X-linked	8470000	8450000	8150000	12200000	12500000	11900000	6940000	6810000	6440000	11400000	10500000	11100000	6280000	6320000	5080000	11200000	11500000	11700000
P83882	P83882	RL36A_MOUSE	Rpl36a	60S ribosomal protein L36a	8460000	6760000	8360000	16100000	15600000	15300000	8200000	6100000	7280000	12500000	13500000	12300000	6590000	6070000	6390000	14200000	13800000	13500000
Q8BPU7	Q8BPU7	ELMO1_MOUSE	Elmo1	Engulfment and cell motility protein 1	8460000	8030000	8670000	8390000	8220000	8390000	8540000	8520000	8650000	8810000	8640000	8530000	6930000	8050000	7960000	7870000	7960000	7810000
Q9CX56	Q9CX56	PSMD8_MOUSE	Psmd8	26S proteasome non-ATPase regulatory subunit 8	8450000	8440000	8420000	10100000	9910000	10200000	7260000	6870000	6990000	10600000	9760000	9690000	7600000	7450000	8190000	10000000	9830000	10700000
Q7TN29	Q7TN29	SMAP2_MOUSE	Smap2	Stromal membrane-associated protein 2	8410000	8780000	7820000	7350000	7430000	6940000	7600000	8550000	7640000	7750000	8250000	8070000	9200000	9080000	8190000	6920000	7010000	7310000
Q09014	Q09014	NCF1_MOUSE	Ncf1	Neutrophil cytosol factor 1	8410000	8170000	9240000	11600000	11800000	10900000	9610000	8850000	9120000	10600000	9840000	9830000	8070000	7970000	8830000	9800000	10100000	9150000
P28076	P28076	PSB9_MOUSE	Psmb9	Proteasome subunit beta type-9	8390000	8050000	8070000	6870000	7420000	7730000	7070000	6890000	6990000	6790000	5660000	7020000	7710000	7700000	6750000	6600000	6430000	7200000
Q78PY7	Q78PY7	SND1_MOUSE	Snd1	Staphylococcal nuclease domain-containing protein 1	8390000	8080000	8410000	10800000	10600000	10900000	7150000	6800000	6870000	11400000	10800000	11200000	6580000	6700000	6970000	11500000	11400000	11200000
Q91V92	Q91V92	ACLY_MOUSE	Acly	ATP-citrate synthase	8370000	7940000	8450000	10900000	11000000	11200000	7950000	7810000	7720000	10800000	10300000	10700000	8670000	8540000	9380000	12200000	12200000	11900000
Q3UIZ8;Q5SUV5;Q8VCR8	Q3UIZ8;Q5SUV5;Q8VCR8	MYLK2_MOUSE;MYLK3_MOUSE;MYLK4_MOUSE	Mylk2;Mylk3;Mylk4	Myosin light chain kinase 3	8370000	7970000	7030000	5380000	5300000	5300000	7770000	7650000	7400000	5510000	5960000	5880000	6610000	7280000	7470000	5410000	5400000	6450000
Q8CHP8	Q8CHP8	PGP_MOUSE	Pgp	Glycerol-3-phosphate phosphatase	8340000	8340000	9230000	6700000	6310000	6230000	8340000	7060000	8740000	5800000	5960000	5240000	6650000	7150000	7570000	5980000	6660000	6140000
P16627	P16627	HS71L_MOUSE	Hspa1l	Heat shock 70 kDa protein 1-like	8340000	7730000	1900000	2440000	2770000	1920000	1720000	1610000	539777	2430000	1390000	2980000	4890000	6830000	2560000	4360000	4610000	7440000
P23116	P23116	EIF3A_MOUSE	Eif3a	Eukaryotic translation initiation factor 3 subunit A	8330000	8430000	9260000	14900000	14800000	14900000	8230000	8220000	7790000	16500000	14800000	16200000	8010000	8390000	8140000	15800000	16200000	15300000
P26350	P26350	PTMA_MOUSE	Ptma	Prothymosin alpha	8330000	10200000	12100000	10700000	9820000	12700000	10400000	9330000	4940000	11900000	7110000	8790000	10900000	10200000	8970000	9460000	11100000	8250000
P54071	P54071	IDHP_MOUSE	Idh2	Isocitrate dehydrogenase [NADP], mitochondrial	8320000	8020000	8680000	5430000	5340000	5370000	8310000	7930000	7990000	4590000	4620000	4420000	7120000	7380000	7850000	4430000	4620000	4550000
P63328	P48453;P48455;P63328	PP2BA_MOUSE	Ppp3ca	Serine/threonine-protein phosphatase 2B catalytic subunit alpha isoform	8300000	8560000	9070000	7320000	7370000	7510000	9350000	8740000	9230000	7530000	7570000	7760000	8470000	8830000	9370000	7270000	6910000	6760000
Q9D172	Q9D172	GAL3A_MOUSE	Gatd3a	Glutamine amidotransferase-like class 1 domain-containing protein 3A, mitochondrial	8300000	7440000	8160000	5880000	5650000	5850000	9430000	9830000	9980000	5520000	5460000	5750000	8770000	8370000	8650000	5570000	5260000	5320000
Q99MR6	Q99MR6	SRRT_MOUSE	Srrt	Serrate RNA effector molecule homolog	8290000	8370000	8520000	7560000	7670000	7510000	8840000	8570000	8580000	8440000	8000000	8020000	8530000	8460000	8910000	8180000	8240000	8080000
Q4VA53	Q4VA53	PDS5B_MOUSE	Pds5b	Sister chromatid cohesion protein PDS5 homolog B	8270000	8230000	8680000	6520000	6490000	6550000	9110000	8590000	8460000	6450000	6360000	6220000	8350000	8230000	8420000	6110000	6370000	6200000
Q9DBC7	Q9DBC7	KAP0_MOUSE	Prkar1a	cAMP-dependent protein kinase type I-alpha regulatory subunit	8260000	9140000	8870000	7260000	7140000	7090000	9510000	8540000	8960000	7980000	7400000	7580000	9590000	9280000	9120000	7460000	7560000	7340000
O09167	O09167	RL21_MOUSE	Rpl21	60S ribosomal protein L21	8250000	7880000	9880000	16700000	17900000	17100000	8190000	7090000	7560000	15800000	14700000	15600000	6980000	6480000	6950000	15600000	17000000	12500000
P24270	P04040;P24270	CATA_MOUSE	Cat	Catalase	8250000	8080000	7900000	4020000	3980000	4050000	7110000	7470000	7400000	3810000	3830000	3760000	8040000	8080000	7700000	4250000	4090000	4270000
Q6ZQ38	Q6ZQ38	CAND1_MOUSE	Cand1	Cullin-associated NEDD8-dissociated protein 1	8250000	8130000	8680000	8190000	8090000	8100000	8130000	7610000	7690000	8100000	8020000	7720000	7580000	7460000	7840000	7570000	8040000	7740000
Q9WTX6	Q9WTX6	CUL1_MOUSE	Cul1	Cullin-1	8250000	8820000	8070000	10200000	10100000	10100000	7850000	7560000	7270000	11200000	10400000	10300000	7780000	8230000	7850000	10500000	10300000	10800000
Q07417	Q07417	ACADS_MOUSE	Acads	Short-chain specific acyl-CoA dehydrogenase, mitochondrial	8220000	7440000	9020000	6230000	6120000	5830000	9690000	7630000	8720000	5420000	5600000	5010000	8720000	8180000	8730000	5110000	5120000	5180000
O08539	O08539	BIN1_MOUSE	Bin1	Myc box-dependent-interacting protein 1	8210000	8480000	9060000	8070000	7790000	8110000	10000000	8860000	9600000	8210000	8150000	7880000	9110000	8880000	10300000	8030000	8060000	7220000
O70439	O70439	STX7_MOUSE	Stx7	Syntaxin-7	8200000	8460000	8150000	5830000	5960000	5700000	8290000	8450000	8170000	5370000	5390000	5710000	9080000	8810000	9190000	5320000	5240000	5800000
Q9D379	Q9D379	HYEP_MOUSE	Ephx1	Epoxide hydrolase 1	8190000	8290000	9170000	5240000	5330000	5420000	10800000	10500000	10800000	6440000	6010000	6210000	10400000	10500000	10500000	5730000	5930000	5560000
Q78IK2	Q78IK2	ATPMD_MOUSE	Atp5md	ATP synthase membrane subunit DAPIT, mitochondrial	8190000	8170000	7680000	6850000	6980000	7620000	7280000	9300000	8320000	7910000	6280000	8000000	8020000	8300000	8110000	7400000	7300000	7910000
P61087	P61087	UBE2K_MOUSE	Ube2k	Ubiquitin-conjugating enzyme E2 K	8170000	8240000	8700000	10100000	9640000	9640000	8380000	7860000	8100000	10700000	10900000	10600000	7730000	7270000	8210000	10500000	10900000	10200000
Q60972	Q60972	RBBP4_MOUSE	Rbbp4	Histone-binding protein RBBP4	8120000	8530000	9720000	9800000	9600000	8360000	10700000	9120000	10400000	9380000	9020000	7820000	7790000	8720000	9010000	10900000	10400000	8630000
Q9JLJ2	Q9JLJ2	AL9A1_MOUSE	Aldh9a1	4-trimethylaminobutyraldehyde dehydrogenase	8110000	7950000	8690000	6530000	6730000	6850000	8640000	8020000	8630000	6390000	6200000	6070000	7500000	8140000	7940000	6300000	5970000	5910000
P35282	P35282	RAB21_MOUSE	Rab21	Ras-related protein Rab-21	8070000	7970000	8850000	7330000	7300000	6640000	8680000	8770000	9310000	7400000	7370000	6850000	6970000	7930000	8790000	7170000	7280000	6100000
Q9DC51	Q9DC51	GNAI3_MOUSE	Gnai3	Guanine nucleotide-binding protein G(k) subunit alpha	8070000	9630000	9120000	9710000	10000000	4360000	8470000	8490000	9580000	9410000	10700000	4200000	8220000	8880000	7340000	11100000	10700000	9590000
Q5SQX6	Q5SQX6	CYFP2_MOUSE	Cyfip2	Cytoplasmic FMR1-interacting protein 2	8050000	8170000	8740000	6980000	7140000	7100000	8140000	8390000	8360000	7020000	6580000	6820000	8020000	7950000	8100000	6670000	6670000	6620000
Q9CU62	Q9CU62	SMC1A_MOUSE	Smc1a	Structural maintenance of chromosomes protein 1A	8050000	7780000	8850000	6920000	6960000	6820000	9020000	8800000	9230000	6920000	7160000	6790000	8540000	8250000	8750000	7070000	7060000	6680000
O08915	O08915	AIP_MOUSE	Aip	AH receptor-interacting protein	8030000	7560000	8060000	9290000	9440000	9350000	7900000	7820000	7590000	9360000	9460000	9310000	7570000	7870000	7260000	8540000	8760000	9410000
Q60692	Q60692	PSB6_MOUSE	Psmb6	Proteasome subunit beta type-6	8030000	8670000	7370000	9850000	9190000	9660000	5750000	6840000	6040000	10300000	9560000	9950000	6930000	7030000	6460000	10600000	10300000	12600000
Q9EPB4	Q9EPB4	ASC_MOUSE	Pycard	Apoptosis-associated speck-like protein containing a CARD	8020000	7540000	8170000	5840000	5510000	5350000	6170000	6240000	6380000	4570000	4430000	4960000	9520000	8050000	8730000	6330000	6130000	6480000
B1AY13	B1AY13	UBP24_MOUSE	Usp24	Ubiquitin carboxyl-terminal hydrolase 24	8010000	7930000	8220000	7780000	7870000	7830000	7760000	8160000	7790000	8620000	8060000	8550000	7940000	8040000	8370000	7540000	7640000	7950000
Q9CZN7	Q9CZN7	GLYM_MOUSE	Shmt2	Serine hydroxymethyltransferase, mitochondrial	7980000	7930000	8180000	15100000	14700000	15500000	6130000	6160000	6080000	13400000	12100000	13500000	6620000	5920000	6490000	14900000	15300000	15200000
P68404	P20444;P63318;P68404	KPCB_MOUSE	Prkcb	Protein kinase C beta type	7970000	7070000	9220000	8030000	8150000	7700000	9630000	8040000	9650000	7780000	7930000	6880000	7680000	7020000	9450000	8240000	8050000	6640000
P84089	P84089	ERH_MOUSE	Erh	Enhancer of rudimentary homolog	7970000	10400000	12700000	13100000	13800000	11500000	15300000	9910000	13900000	11200000	13600000	12900000	9230000	7730000	10400000	12200000	12200000	9420000
Q8K1J6	Q8K1J6	TRNT1_MOUSE	Trnt1	CCA tRNA nucleotidyltransferase 1, mitochondrial	7950000	7310000	8010000	7250000	7600000	7880000	8990000	8940000	9010000	8570000	9130000	8810000	8000000	7830000	8760000	6940000	6530000	6320000
Q9WUM3	Q9WUM3	COR1B_MOUSE	Coro1b	Coronin-1B	7940000	7710000	8220000	5160000	5320000	5280000	7670000	7860000	7890000	5210000	5440000	5210000	9780000	9390000	9770000	5530000	5620000	5560000
Q9Z2D6	Q9Z2D6	MECP2_MOUSE	Mecp2	Methyl-CpG-binding protein 2	7930000	7690000	8680000	5170000	5220000	4860000	12100000	12800000	14000000	7220000	6970000	6880000	11000000	9900000	11100000	5140000	5120000	4550000
Q8K2B3	Q8K2B3	SDHA_MOUSE	Sdha	Succinate dehydrogenase [ubiquinone] flavoprotein subunit, mitochondrial	7900000	7390000	8920000	8500000	8460000	8450000	8840000	8730000	8990000	8530000	8150000	7920000	7670000	7610000	8050000	8380000	8590000	7970000
Q9JKR6	Q9JKR6	HYOU1_MOUSE	Hyou1	Hypoxia up-regulated protein 1	7890000	7550000	8650000	9120000	9250000	9430000	6720000	6780000	6870000	8330000	7760000	8190000	6360000	6820000	7000000	9030000	8970000	8230000
P61027	P61027	RAB10_MOUSE	Rab10	Ras-related protein Rab-10	7870000	7310000	7990000	9210000	9210000	9010000	9180000	9230000	9000000	10500000	10400000	10700000	8510000	8490000	8910000	10400000	10400000	10300000
P25911	P25911	LYN_MOUSE	Lyn	Tyrosine-protein kinase Lyn	7860000	7780000	8390000	5870000	6030000	6060000	8320000	8240000	8250000	5380000	5660000	5380000	7290000	7320000	8280000	5650000	5460000	5810000
O55135	O55135	IF6_MOUSE	Eif6	Eukaryotic translation initiation factor 6	7860000	7680000	8560000	12500000	12600000	12400000	8970000	8730000	10900000	14900000	13100000	13700000	9930000	8430000	9510000	13100000	12200000	11100000
O35453;P00755;P15949;Q9QYN3	O35453;P00755;P15949;Q9QYN3	HEPS_MOUSE;K1KB1_MOUSE;K1KB9_MOUSE;KLK11_MOUSE	Hpn;Klk11;Klk1b1;Klk1b9	Serine protease hepsin	7840000	14800000	14700000	5710000	7010000	10100000	171327	15000000	7990000	11900000	2570000	12700000	4920000	7580000	3900000	6560000	7300000	6870000
Q9CQF3	Q9CQF3	CPSF5_MOUSE	Nudt21	Cleavage and polyadenylation specificity factor subunit 5	7820000	7520000	8600000	6720000	6720000	6390000	9160000	8890000	8760000	6810000	6260000	6560000	7590000	7530000	7050000	6140000	6580000	6320000
Q9CQR2	Q9CQR2	RS21_MOUSE	Rps21	40S ribosomal protein S21	7820000	3770000	23800000	44500000	44700000	41000000	17300000	8780000	16500000	26800000	31900000	28600000	9640000	4540000	16000000	41300000	39200000	12600000
Q9WVJ2	Q9WVJ2	PSD13_MOUSE	Psmd13	26S proteasome non-ATPase regulatory subunit 13	7800000	7030000	8670000	10700000	10500000	10800000	8180000	7240000	7610000	10400000	10600000	10300000	6300000	6440000	7490000	10400000	10000000	8770000
Q8K019	Q8K019	BCLF1_MOUSE	Bclaf1	Bcl-2-associated transcription factor 1	7770000	7700000	8150000	8590000	8630000	8740000	8330000	9130000	8580000	9690000	8840000	10000000	7630000	7620000	7040000	8210000	8480000	7930000
P70441	P70441	NHRF1_MOUSE	Slc9a3r1	Na(+)/H(+) exchange regulatory cofactor NHE-RF1	7760000	7850000	7740000	7080000	7080000	7300000	7740000	7440000	7330000	6090000	6060000	6580000	8930000	7840000	8270000	6260000	6360000	6580000
P14069	P14069	S10A6_MOUSE	S100a6	Protein S100-A6	7750000	7610000	8750000	2700000	2880000	3400000	12900000	11900000	12000000	2710000	2880000	3130000	6660000	7310000	7760000	2860000	3020000	2760000
P62911	P62911	RL32_MOUSE	Rpl32	60S ribosomal protein L32	7750000	8380000	8570000	14200000	15200000	15100000	7890000	5960000	6380000	11900000	9330000	10200000	4920000	6010000	5200000	15100000	15300000	16100000
Q9Z2W0	Q9Z2W0	DNPEP_MOUSE	Dnpep	Aspartyl aminopeptidase	7720000	8100000	7700000	6700000	6660000	6500000	7870000	8190000	7870000	7230000	6590000	6720000	6950000	7120000	6860000	6310000	6040000	6280000
Q9DBZ5	Q9DBZ5	EIF3K_MOUSE	Eif3k	Eukaryotic translation initiation factor 3 subunit K	7710000	6480000	8330000	14900000	14900000	9000000	7890000	5730000	7670000	14200000	14700000	10100000	7080000	6380000	7670000	16800000	16900000	14000000
P17918	P17918	PCNA_MOUSE	Pcna	Proliferating cell nuclear antigen	7700000	8030000	11000000	26900000	27200000	25300000	9760000	7150000	9070000	26600000	27700000	23200000	6610000	6120000	8910000	33300000	33400000	21400000
P42209	P42209	SEPT1_MOUSE	2024-09-01	Septin-1	7680000	7730000	7700000	7470000	7590000	7690000	7080000	6900000	7270000	7770000	7440000	7420000	6450000	7080000	6400000	7090000	7280000	7340000
Q99L47	Q99L47	F10A1_MOUSE	St13	Hsc70-interacting protein	7680000	7480000	10700000	14300000	14700000	15400000	12800000	9760000	10800000	16700000	16100000	14800000	8890000	7470000	9920000	13800000	15500000	9930000
Q04750	Q04750	TOP1_MOUSE	Top1	DNA topoisomerase 1	7670000	7760000	8500000	8130000	7910000	8060000	8090000	7280000	7710000	7590000	7110000	6990000	7330000	7110000	7480000	8240000	8560000	8200000
Q61191	Q61191	HCFC1_MOUSE	Hcfc1	Host cell factor 1	7660000	7330000	7730000	6090000	6210000	6340000	7890000	7760000	8170000	6230000	5510000	6150000	7310000	7610000	7430000	5920000	6130000	6000000
Q8VDW0	Q8VDW0	DX39A_MOUSE	Ddx39a	ATP-dependent RNA helicase DDX39A	7660000	6920000	9150000	12300000	12100000	10800000	8030000	7790000	9000000	11300000	10700000	10200000	6730000	6620000	8780000	12000000	11700000	9550000
P61514	P61514	RL37A_MOUSE	Rpl37a	60S ribosomal protein L37a	7660000	5090000	6490000	8950000	9680000	6630000	5010000	6490000	4480000	7100000	7050000	7460000	4500000	4600000	3050000	8670000	9640000	9440000
Q8VCI0	Q8VCI0	PLBL1_MOUSE	Plbd1	Phospholipase B-like 1	7660000	7290000	7840000	1110000	1190000	1090000	5690000	5730000	5560000	1300000	1230000	1260000	6250000	6190000	6390000	985315	1010000	885051
Q00612	P97324;Q00612	G6PD1_MOUSE	G6pdx	Glucose-6-phosphate 1-dehydrogenase X	7650000	7820000	7930000	6360000	6250000	6800000	8150000	8110000	7440000	5770000	5370000	5810000	6800000	7010000	6510000	5390000	5570000	5970000
Q9DCS9	Q9DCS9	NDUBA_MOUSE	Ndufb10	NADH dehydrogenase [ubiquinone] 1 beta subcomplex subunit 10	7640000	6960000	8090000	7390000	7680000	8320000	8650000	8610000	8460000	7230000	7850000	8160000	6920000	6310000	7550000	7320000	7470000	7510000
Q8K003	Q8K003	TMA7_MOUSE	Tma7	Translation machinery-associated protein 7	7630000	15200000	21000000	14500000	15200000	14800000	37600000	13900000	20200000	15900000	16000000	13000000	15800000	18000000	18100000	12600000	16800000	5480000
P29758	P29758	OAT_MOUSE	Oat	Ornithine aminotransferase, mitochondrial	7630000	7630000	7620000	8970000	8840000	9750000	8690000	8640000	8390000	9670000	9110000	9520000	7080000	7770000	7330000	10900000	11200000	11000000
Q921H8	Q8VCH0;Q921H8	THIKA_MOUSE	Acaa1a	3-ketoacyl-CoA thiolase A, peroxisomal	7620000	7030000	6870000	6780000	6800000	7010000	7170000	7730000	7090000	6420000	6310000	6560000	8580000	7340000	6810000	6110000	6590000	7060000
Q9R1T4	Q8C1B7;Q8CHH9;Q9R1T4	SEPT6_MOUSE	2024-09-06	Septin-6	7580000	7130000	8020000	8280000	8690000	8430000	6830000	7040000	7220000	8840000	8670000	8520000	6450000	6460000	6800000	8470000	8500000	8190000
P62869	P62869	ELOB_MOUSE	Elob	Elongin-B	7550000	7290000	7930000	10400000	10400000	11100000	6510000	7120000	7240000	10700000	10600000	10900000	6580000	6950000	6820000	9560000	9820000	9870000
Q9ES52	Q9ES52	SHIP1_MOUSE	Inpp5d	Phosphatidylinositol 3,4,5-trisphosphate 5-phosphatase 1	7540000	7540000	7940000	5930000	6020000	5930000	7910000	7240000	7500000	6090000	5640000	5840000	7970000	7910000	8160000	6000000	6080000	5910000
Q8C0C7	Q8C0C7	SYFA_MOUSE	Farsa	Phenylalanine--tRNA ligase alpha subunit	7530000	7580000	7970000	9150000	9090000	9100000	7310000	6720000	6950000	8750000	7450000	8310000	6630000	6520000	6720000	8380000	8430000	7910000
P01592	P01592	IGJ_MOUSE	Jchain	Immunoglobulin J chain	7510000	7750000	6550000	2450000	2670000	2940000	2790000	3210000	2760000	315861	279308	367996	2040000	2310000	1660000	613212	644860	633435
P26883	P26883	FKB1A_MOUSE	Fkbp1a	Peptidyl-prolyl cis-trans isomerase FKBP1A	7490000	7080000	15300000	17800000	17500000	15600000	13200000	10100000	14100000	16800000	16300000	14400000	13100000	8520000	15700000	17100000	18400000	6880000
O54879	O54879	HMGB3_MOUSE	Hmgb3	High mobility group protein B3	7480000	6460000	7950000	5440000	5490000	5450000	6350000	5990000	6380000	3960000	3860000	4010000	7170000	6690000	8260000	4090000	4100000	3870000
Q8BGD9	Q8BGD9	IF4B_MOUSE	Eif4b	Eukaryotic translation initiation factor 4B	7460000	7320000	7600000	11600000	11400000	11300000	5480000	6730000	6350000	11200000	9870000	11700000	7020000	6600000	6860000	10500000	11200000	11000000
Q8BK64	Q8BK64	AHSA1_MOUSE	Ahsa1	Activator of 90 kDa heat shock protein ATPase homolog 1	7450000	7300000	7940000	11700000	11900000	12100000	7770000	7500000	7670000	12500000	11600000	11900000	7730000	7540000	8220000	12900000	12800000	12400000
P62313	P62313	LSM6_MOUSE	Lsm6	U6 snRNA-associated Sm-like protein LSm6	7450000	7020000	7330000	6170000	6290000	6910000	8740000	7790000	7740000	6180000	5960000	6180000	7250000	7150000	7560000	5800000	5360000	5680000
P10922	P10922	H10_MOUSE	H1f0	Histone H1.0	7440000	7170000	6990000	3250000	3360000	3240000	8560000	7120000	8320000	2960000	3520000	2950000	4790000	4250000	4570000	1970000	1890000	1900000
Q9QXK7	Q9QXK7	CPSF3_MOUSE	Cpsf3	Cleavage and polyadenylation specificity factor subunit 3	7430000	7570000	7310000	7610000	7610000	7460000	7890000	8020000	7740000	8280000	8180000	7830000	7540000	7700000	7800000	8010000	7710000	8100000
Q8C3J5	Q8C3J5	DOCK2_MOUSE	Dock2	Dedicator of cytokinesis protein 2	7420000	7190000	8490000	7380000	7340000	7380000	8760000	8270000	8590000	7410000	7000000	7110000	7180000	7320000	7980000	6820000	6730000	6210000
Q99J77	Q99J77	SIAS_MOUSE	Nans	Sialic acid synthase	7420000	6370000	7960000	6280000	6280000	6300000	7850000	7690000	8150000	5790000	6280000	5720000	6850000	7200000	8160000	5900000	5810000	4980000
Q8CI94	Q8CI94;Q9WUB3	PYGB_MOUSE	Pygb	Glycogen phosphorylase, brain form	7410000	7220000	7710000	5530000	5480000	5540000	6890000	6730000	6740000	5390000	5050000	5180000	7090000	6710000	7050000	4960000	5070000	4840000
Q91W90	Q91W90	TXND5_MOUSE	Txndc5	Thioredoxin domain-containing protein 5	7370000	6480000	7630000	4790000	4850000	4660000	3110000	3460000	3600000	2600000	2570000	2670000	4160000	4090000	4320000	3180000	3240000	3060000
O08692	O08692	NGP_MOUSE	Ngp	Neutrophilic granule protein	7370000	7020000	7270000	603545	680126	635930	21700000	29800000	29800000	1160000	1110000	1140000	8260000	8470000	9750000	706054	727695	669740
Q8R326	Q8R326	PSPC1_MOUSE	Pspc1	Paraspeckle component 1	7370000	7180000	8450000	6870000	6880000	7110000	8540000	8190000	8150000	7480000	7230000	7280000	7480000	7880000	7900000	6940000	7420000	7090000
P53994	P53994;P59279	RAB2A_MOUSE	Rab2a	Ras-related protein Rab-2A	7360000	7510000	7510000	6110000	6030000	6160000	8170000	8110000	8370000	6610000	6880000	6620000	8010000	7940000	8550000	6640000	6820000	6720000
Q8BTI8	Q8BTI8	SRRM2_MOUSE	Srrm2	Serine/arginine repetitive matrix protein 2	7330000	7560000	7360000	8620000	8450000	9310000	6830000	7850000	7640000	9550000	7890000	9010000	7270000	7210000	6740000	9700000	9880000	10000000
Q3UL36	Q3UL36	ARGL1_MOUSE	Arglu1	Arginine and glutamate-rich protein 1	7330000	7780000	6540000	6380000	6410000	6470000	6360000	6510000	5900000	6120000	5730000	6070000	7280000	7280000	6300000	6480000	6450000	7530000
P56383;P56384;Q9CR84	P56383;P56384;Q9CR84	AT5G1_MOUSE;AT5G2_MOUSE;AT5G3_MOUSE	Atp5mc1;Atp5mc2;Atp5mc3	ATP synthase F(0) complex subunit C2, mitochondrial	7310000	5410000	6940000	7170000	7790000	4840000	10300000	7270000	6600000	5860000	8950000	6660000	7750000	6890000	6940000	6480000	5830000	5140000
Q9Z277	Q9Z277	BAZ1B_MOUSE	Baz1b	Tyrosine-protein kinase BAZ1B	7290000	7130000	7520000	6890000	6970000	6430000	8330000	7850000	8420000	7200000	7420000	6890000	7160000	7210000	7450000	7780000	7840000	7590000
Q99J36	Q99J36	THUM1_MOUSE	Thumpd1	THUMP domain-containing protein 1	7270000	6610000	7790000	6980000	6930000	6910000	7670000	7650000	8090000	7140000	7420000	7300000	5820000	6450000	7850000	5480000	5910000	5340000
P83870	P83870	PHF5A_MOUSE	Phf5a	PHD finger-like domain-containing protein 5A	7240000	7510000	7190000	6480000	6150000	6440000	6280000	6930000	6600000	5780000	6500000	5670000	5590000	6630000	5730000	6560000	6870000	7120000
P15379	P15379	CD44_MOUSE	Cd44	CD44 antigen	7240000	7180000	7550000	13100000	12900000	11400000	5210000	6050000	6600000	12000000	14100000	10600000	6190000	7370000	5090000	13300000	12100000	10900000
Q9Z1F9	Q9Z1F9	SAE2_MOUSE	Uba2	SUMO-activating enzyme subunit 2	7240000	6970000	7590000	6780000	6670000	6700000	7480000	6860000	7080000	6320000	6580000	6560000	6660000	6560000	6880000	6320000	6440000	6150000
Q9CPV4	Q9CPV4	GLOD4_MOUSE	Glod4	Glyoxalase domain-containing protein 4	7190000	6700000	8070000	7250000	7080000	7190000	8340000	7060000	7820000	6510000	6100000	6180000	5810000	6230000	7360000	6050000	6060000	4730000
Q9CQI7	Q9CQI7	RU2B_MOUSE	Snrpb2	U2 small nuclear ribonucleoprotein B''	7190000	6860000	7220000	7710000	8020000	7450000	6970000	6820000	8130000	7500000	8430000	8020000	7320000	6470000	7960000	7470000	7620000	7200000
Q61425	Q61425	HCDH_MOUSE	Hadh	Hydroxyacyl-coenzyme A dehydrogenase, mitochondrial	7190000	6910000	7690000	4860000	5060000	5200000	7500000	7430000	7880000	4760000	4740000	4800000	6670000	6830000	7170000	4620000	4700000	4500000
P97370	P97370	AT1B3_MOUSE	Atp1b3	Sodium/potassium-transporting ATPase subunit beta-3	7160000	7520000	7230000	10800000	11200000	10900000	5890000	6770000	6890000	10900000	11000000	10900000	5730000	5220000	5770000	10800000	10700000	9180000
P97855	P97855	G3BP1_MOUSE	G3bp1	Ras GTPase-activating protein-binding protein 1	7150000	7680000	7960000	16800000	16900000	17200000	6730000	6370000	6860000	19200000	17700000	19100000	6740000	6750000	6610000	20600000	21800000	18700000
Q8CIN4	Q8CIN4	PAK2_MOUSE	Pak2	Serine/threonine-protein kinase PAK 2	7140000	6540000	7890000	7890000	7980000	7890000	7320000	7160000	7660000	8160000	8020000	7710000	7690000	7330000	7810000	7250000	7450000	7030000
P56395	P00167;P56395	CYB5_MOUSE	Cyb5a	Cytochrome b5	7140000	6700000	6410000	3590000	3750000	3810000	6740000	6840000	6550000	3800000	4010000	3970000	7020000	6560000	6570000	3440000	3560000	3460000
P23492	P23492	PNPH_MOUSE	Pnp	Purine nucleoside phosphorylase	7130000	3920000	15100000	11300000	11200000	11400000	10700000	7980000	11200000	9000000	7910000	7760000	8410000	7790000	12700000	10800000	10500000	4930000
Q99KF1	Q99KF1	TMED9_MOUSE	Tmed9	Transmembrane emp24 domain-containing protein 9	7130000	6880000	8550000	7040000	7180000	7110000	7780000	6840000	7370000	6710000	6000000	7090000	6480000	6180000	7380000	6710000	6910000	6450000
Q9CSU0	Q9CSU0	RPR1B_MOUSE	Rprd1b	Regulation of nuclear pre-mRNA domain-containing protein 1B	7120000	7400000	7080000	5520000	5250000	5360000	7640000	8310000	8040000	6040000	5350000	6050000	7580000	7410000	7410000	4610000	4930000	5180000
Q9WTX5	Q9WTX5	SKP1_MOUSE	Skp1	S-phase kinase-associated protein 1	7120000	7740000	9010000	8880000	8180000	7500000	8300000	7720000	7900000	9060000	8450000	6480000	9520000	8210000	9100000	8060000	9080000	8340000
Q8CAQ8	Q8CAQ8	MIC60_MOUSE	Immt	MICOS complex subunit Mic60	7110000	6940000	7520000	7280000	7330000	7340000	7970000	8090000	8080000	7390000	7590000	7450000	7420000	7450000	7970000	7480000	7240000	7230000
O70492	O70492	SNX3_MOUSE	Snx3	Sorting nexin-3	7100000	7230000	6880000	6250000	6480000	6020000	6860000	6720000	6620000	6430000	6150000	6360000	6530000	6770000	5990000	6110000	6020000	6570000
Q3UM45	Q3UM45	PP1R7_MOUSE	Ppp1r7	Protein phosphatase 1 regulatory subunit 7	7090000	7220000	7730000	7320000	7260000	8050000	6620000	6820000	7200000	7180000	7400000	7130000	7350000	7560000	7760000	6840000	6510000	6030000
P07724	P07724	ALBU_MOUSE	Alb	Serum albumin	7090000	6040000	6650000	1090000	1370000	944649	5500000	7760000	6970000	1560000	1160000	1280000	6720000	5490000	6280000	547146	747155	940845
Q8C129	Q8C129	LCAP_MOUSE	Lnpep	Leucyl-cystinyl aminopeptidase	7080000	7310000	7640000	8800000	8710000	8720000	6800000	6860000	6770000	7860000	7150000	7960000	6360000	6570000	6500000	6550000	6640000	6300000
Q9D8B3	Q9D8B3	CHM4B_MOUSE	Chmp4b	Charged multivesicular body protein 4b	7060000	6720000	6930000	8420000	8320000	8510000	6880000	7010000	7420000	8790000	8670000	8560000	7260000	6930000	7190000	9160000	9200000	9330000
O54941	O54941	SMCE1_MOUSE	Smarce1	SWI/SNF-related matrix-associated actin-dependent regulator of chromatin subfamily E member 1	7060000	7040000	7080000	5920000	6130000	6140000	7220000	7370000	7280000	6100000	5910000	5830000	8160000	7670000	8100000	6520000	6190000	6100000
P27870	P27870	VAV_MOUSE	Vav1	Proto-oncogene vav	7040000	7420000	7690000	6520000	6580000	6560000	7060000	6760000	6630000	5930000	5470000	5540000	6850000	6700000	6310000	5970000	6460000	5950000
Q8CHP5	Q8CHP5	PYM1_MOUSE	Pym1	Partner of Y14 and mago	7040000	7010000	6490000	6080000	6170000	6020000	5080000	5600000	4990000	5400000	6540000	5850000	7140000	6770000	6330000	5570000	5750000	6420000
Q7TNC4	Q7TNC4	LC7L2_MOUSE	Luc7l2	Putative RNA-binding protein Luc7-like 2	7030000	6850000	7190000	6080000	6380000	6260000	7330000	7250000	7190000	6110000	6340000	6320000	7070000	7570000	7770000	6660000	6260000	5970000
Q9CYN2	Q9CYN2	SPCS2_MOUSE	Spcs2	Signal peptidase complex subunit 2	7020000	6800000	7560000	6060000	6340000	6130000	7890000	7660000	7910000	5550000	6250000	5610000	6750000	6160000	7190000	5880000	5890000	4780000
D3YXK2	D3YXK2	SAFB1_MOUSE	Safb	Scaffold attachment factor B1	7010000	7290000	6950000	6020000	5840000	5820000	6050000	7580000	7240000	5990000	6010000	6310000	6770000	7460000	7140000	6290000	6310000	6130000
P35486	P35486	ODPA_MOUSE	Pdha1	Pyruvate dehydrogenase E1 component subunit alpha, somatic form, mitochondrial	7010000	7180000	7990000	6910000	6780000	7000000	9000000	8030000	8780000	7380000	6590000	6960000	7110000	6260000	7280000	6690000	6710000	6060000
Q9WTI7	Q9WTI7	MYO1C_MOUSE	Myo1c	Unconventional myosin-Ic	6970000	6780000	6900000	5700000	5620000	5720000	7110000	7120000	6770000	5310000	5210000	5280000	7210000	7120000	6950000	5300000	5260000	5480000
Q91WD5	Q91WD5	NDUS2_MOUSE	Ndufs2	NADH dehydrogenase [ubiquinone] iron-sulfur protein 2, mitochondrial	6970000	7580000	7730000	6890000	6990000	6950000	7420000	7640000	8110000	7000000	6840000	6910000	7240000	6650000	7050000	6300000	6500000	6560000
P08030	P08030	APT_MOUSE	Aprt	Adenine phosphoribosyltransferase	6960000	6990000	6950000	10500000	10400000	10800000	6220000	6200000	6060000	11400000	11500000	10800000	5970000	6020000	5880000	9640000	9860000	10900000
Q9QYB5	Q9QYB5	ADDG_MOUSE	Add3	Gamma-adducin	6960000	7080000	7130000	4310000	4310000	4260000	7550000	8130000	7880000	4440000	4390000	4630000	8130000	8160000	8150000	4200000	4190000	4280000
Q61550	Q61550	RAD21_MOUSE	Rad21	Double-strand-break repair protein rad21 homolog	6960000	6890000	7450000	5170000	5080000	4850000	7350000	7460000	7610000	5510000	5300000	5580000	7000000	7240000	7200000	5340000	5720000	5550000
Q99MK8	Q3UYH7;Q99MK8	ARBK1_MOUSE	Grk2	Beta-adrenergic receptor kinase 1	6950000	7230000	6860000	6030000	5970000	6050000	7430000	6910000	6640000	6210000	6280000	6220000	6940000	7050000	6710000	6430000	6620000	6520000
Q8CIE6	Q8CIE6	COPA_MOUSE	Copa	Coatomer subunit alpha	6940000	6500000	6900000	7280000	7430000	7110000	5640000	5780000	5830000	6940000	6800000	6750000	5930000	5990000	5800000	7000000	7360000	7130000
Q6NVF9	Q6NVF9	CPSF6_MOUSE	Cpsf6	Cleavage and polyadenylation specificity factor subunit 6	6940000	6960000	8310000	6290000	6220000	6360000	8060000	6370000	8020000	6290000	6120000	6550000	7070000	6100000	7510000	6490000	6360000	6120000
P42125	P42125	ECI1_MOUSE	Eci1	Enoyl-CoA delta isomerase 1, mitochondrial	6940000	6120000	7470000	6450000	6340000	6460000	10300000	9290000	10200000	7130000	7410000	6910000	7470000	7280000	8730000	6280000	6080000	5130000
E9Q7G0	E9Q7G0	NUMA1_MOUSE	Numa1	Nuclear mitotic apparatus protein 1	6940000	7060000	7000000	4710000	4640000	4760000	7290000	7780000	7520000	4560000	4330000	4670000	7380000	7190000	7010000	4470000	4530000	4700000
Q8QZY1	Q8QZY1	EIF3L_MOUSE	Eif3l	Eukaryotic translation initiation factor 3 subunit L	6930000	6780000	7250000	12100000	12200000	12600000	6610000	6450000	6290000	12700000	12400000	12300000	6630000	6140000	6600000	12600000	12800000	12600000
Q8VDM6	Q8VDM6	HNRL1_MOUSE	Hnrnpul1	Heterogeneous nuclear ribonucleoprotein U-like protein 1	6930000	6860000	8110000	6010000	5820000	5460000	8080000	7010000	7710000	5510000	5280000	5450000	7660000	8010000	7820000	5580000	5950000	5540000
Q9QY81	Q9QY81	PO210_MOUSE	Nup210	Nuclear pore membrane glycoprotein 210	6930000	7000000	7330000	6650000	6720000	6770000	7010000	6900000	6920000	5670000	5620000	5770000	6730000	6650000	6910000	6640000	6540000	6590000
Q9WVK4	Q9QXY6;Q9WVK4	EHD1_MOUSE	Ehd1	EH domain-containing protein 1	6900000	6800000	7300000	7460000	7390000	7680000	5920000	6160000	6190000	7620000	7130000	7380000	6320000	6370000	6810000	6730000	6420000	6330000
Q8BJY1	Q8BJY1	PSMD5_MOUSE	Psmd5	26S proteasome non-ATPase regulatory subunit 5	6900000	7170000	6510000	5920000	5780000	6120000	6950000	6770000	6550000	5870000	5990000	5640000	7030000	6570000	6990000	5610000	5310000	5840000
Q64213	Q64213	SF01_MOUSE	Sf1	Splicing factor 1	6900000	7180000	7300000	6880000	6510000	6110000	6810000	6200000	6610000	6190000	6120000	6820000	5590000	6530000	5750000	7120000	6830000	6890000
A2AQ07	A2AQ07	TBB1_MOUSE	Tubb1	Tubulin beta-1 chain	6890000	4330000	9670000	1820000	3230000	2980000	4850000	3910000	4890000		9360000	2880000	6180000	4390000	7830000	6450000	897649	6010000
Q8R550	Q8R550	SH3K1_MOUSE	Sh3kbp1	SH3 domain-containing kinase-binding protein 1	6880000	6880000	7650000	5520000	5440000	5510000	7190000	7570000	8110000	5600000	5450000	5480000	7170000	7170000	7950000	4930000	4930000	4880000
Q61878	Q61878	PRG2_MOUSE	Prg2	Bone marrow proteoglycan	6880000	7360000	5620000	788734	743776	1580000	1370000	5810000	2650000	543496	252016	533040	1310000	1950000	716019	353666	393940	500548
P18242	P18242	CATD_MOUSE	Ctsd	Cathepsin D	6860000	6290000	7440000	841842	833795	848083	4110000	4100000	3960000	818113	724110	774668	5680000	5680000	5480000	775459	721715	825997
Q99MD9	Q99MD9	NASP_MOUSE	Nasp	Nuclear autoantigenic sperm protein	6850000	6450000	7170000	10500000	10600000	10400000	5410000	5300000	5430000	10200000	9570000	9770000	6170000	5960000	6510000	11000000	11100000	10700000
Q9DBS1	Q9DBS1	TMM43_MOUSE	Tmem43	Transmembrane protein 43	6840000	7180000	6580000	4430000	4390000	4310000	7670000	7850000	7410000	4610000	3960000	4420000	7050000	7030000	6690000	4000000	4280000	4250000
O35593	O35593	PSDE_MOUSE	Psmd14	26S proteasome non-ATPase regulatory subunit 14	6840000	6970000	7710000	9290000	8820000	8500000	6930000	5160000	6390000	9300000	8420000	8680000	4550000	5360000	6330000	9080000	9350000	7520000
Q62393	Q62393	TPD52_MOUSE	Tpd52	Tumor protein D52	6840000	6300000	7080000	4740000	4570000	4830000	6700000	7550000	7250000	5140000	4970000	5210000	7290000	7240000	8310000	4450000	4490000	4570000
Q6P5D8	Q6P5D8	SMHD1_MOUSE	Smchd1	Structural maintenance of chromosomes flexible hinge domain-containing protein 1	6830000	6770000	6830000	5710000	5790000	5720000	6410000	6530000	6500000	5180000	5180000	5330000	6190000	6630000	6370000	5850000	5840000	5890000
Q80X41	Q80X41	VRK1_MOUSE	Vrk1	Serine/threonine-protein kinase VRK1	6820000	6150000	7310000	5800000	5990000	5700000	8560000	7870000	8610000	5860000	6290000	5880000	6940000	7010000	7170000	6340000	6250000	5570000
Q8R574	Q8R574	KPRB_MOUSE	Prpsap2	Phosphoribosyl pyrophosphate synthase-associated protein 2	6820000	6450000	6810000	6200000	6320000	6580000	7280000	7150000	7170000	7820000	7590000	7900000	7200000	6730000	6710000	6010000	6110000	6440000
Q91V61	Q91V61	SFXN3_MOUSE	Sfxn3	Sideroflexin-3	6820000	6910000	6650000	4220000	4240000	4300000	9030000	9760000	9150000	5030000	5130000	5290000	9180000	9470000	8540000	4860000	4460000	4930000
Q61035	P12081;Q61035;Q99KK9	SYHC_MOUSE	Hars	Histidine--tRNA ligase, cytoplasmic	6820000	7040000	6560000	7930000	7890000	8230000	5300000	5500000	5300000	7150000	7330000	7200000	6230000	6080000	6360000	7390000	7400000	8090000
Q9D051	Q9D051	ODPB_MOUSE	Pdhb	Pyruvate dehydrogenase E1 component subunit beta, mitochondrial	6810000	6230000	8160000	7310000	7270000	7420000	8600000	7100000	9030000	6970000	7190000	6540000	5620000	6130000	7170000	6690000	6820000	5870000
Q3UGC7;Q66JS6	Q3UGC7;Q66JS6	EI3JA_MOUSE;EI3JB_MOUSE	Eif3j1;Eif3j2	Eukaryotic translation initiation factor 3 subunit J-A	6800000	6380000	6880000	11300000	11300000	11800000	5260000	5460000	5500000	11600000	11100000	11900000	6010000	5530000	5660000	10600000	10300000	11000000
P62075	P62075	TIM13_MOUSE	Timm13	Mitochondrial import inner membrane translocase subunit Tim13	6780000	3850000	11700000	15500000	14400000	15000000	11800000	8780000	11300000	14800000	13700000	14200000	7610000	5620000	12500000	14900000	15500000	8260000
Q6P1F6	Q6P1F6	2ABA_MOUSE	Ppp2r2a	Serine/threonine-protein phosphatase 2A 55 kDa regulatory subunit B alpha isoform	6780000	6080000	6820000	7410000	7440000	7460000	5330000	5900000	5940000	7030000	7020000	7250000	6540000	6120000	6790000	6900000	7050000	6780000
Q8BH43	Q8BH43	WASF2_MOUSE	Wasf2	Wiskott-Aldrich syndrome protein family member 2	6740000	6920000	6430000	5760000	5570000	5810000	6210000	6310000	6180000	5430000	5680000	5460000	6640000	7090000	6530000	5270000	5330000	5680000
O08756	O08756	HCD2_MOUSE	Hsd17b10	3-hydroxyacyl-CoA dehydrogenase type-2	6730000	6740000	6630000	5240000	4950000	5230000	7070000	7350000	7000000	5100000	4210000	4450000	5570000	5980000	5950000	4670000	4930000	5280000
P63005	P63005	LIS1_MOUSE	Pafah1b1	Platelet-activating factor acetylhydrolase IB subunit alpha	6730000	6510000	6910000	6650000	6690000	6510000	6920000	6440000	6860000	7060000	6900000	6960000	7050000	6550000	7180000	6850000	6980000	6540000
Q8BJS4	Q8BJS4	SUN2_MOUSE	Sun2	SUN domain-containing protein 2	6690000	6990000	6740000	4340000	4320000	4540000	8110000	8290000	8250000	4630000	4520000	4730000	6950000	7070000	7240000	4310000	4260000	4560000
P35821	P35821	PTN1_MOUSE	Ptpn1	Tyrosine-protein phosphatase non-receptor type 1	6660000	6220000	7150000	5880000	5960000	5740000	6600000	6700000	7340000	5440000	5740000	5480000	6370000	6610000	7230000	6030000	5980000	5410000
Q9DBH5	Q9DBH5	LMAN2_MOUSE	Lman2	Vesicular integral-membrane protein VIP36	6650000	6690000	6670000	5910000	6040000	5900000	5780000	5790000	5920000	4960000	4930000	4760000	5870000	5160000	5770000	5370000	5420000	5190000
Q9EQH3	Q9EQH3	VPS35_MOUSE	Vps35	Vacuolar protein sorting-associated protein 35	6650000	6890000	6990000	5840000	5950000	5950000	6400000	6290000	6450000	6190000	5970000	5930000	7210000	7260000	6940000	5600000	5670000	5600000
P26516	P26516	PSMD7_MOUSE	Psmd7	26S proteasome non-ATPase regulatory subunit 7	6640000	6460000	7670000	9310000	9100000	9160000	7150000	6280000	6750000	9360000	8870000	8850000	5730000	5860000	5700000	8980000	8940000	8180000
Q9WV54	Q9WV54	ASAH1_MOUSE	Asah1	Acid ceramidase	6630000	6280000	7380000	1060000	1000000	1050000	4100000	4600000	4520000	1070000	1050000	1100000	5010000	5040000	5630000	878887	876887	840429
P14436	P14436	HA2R_MOUSE	H2-Aa	H-2 class II histocompatibility antigen, A-R alpha chain	6610000	4860000				4860000								1330000		2440000	10200000
P39054	P39054;Q8BZ98	DYN2_MOUSE	Dnm2	Dynamin-2	6610000	6730000	6820000	4910000	4990000	5170000	6670000	6550000	6610000	5050000	4870000	4850000	7030000	7190000	6550000	4830000	4830000	4660000
Q64737	Q64737	PUR2_MOUSE	Gart	Trifunctional purine biosynthetic protein adenosine-3	6610000	6630000	7130000	13500000	13700000	12900000	6100000	5460000	5880000	14400000	13800000	13200000	5300000	5510000	5410000	14700000	15100000	13900000
P62838	P61079;P62838	UB2D2_MOUSE	Ube2d2	Ubiquitin-conjugating enzyme E2 D2	6590000	6830000	8090000	8690000	9150000	7510000	7360000	6080000	8590000	8880000	9300000	7790000	7010000	7050000	8550000	7910000	8390000	7720000
Q6ZQI3	Q6ZQI3	MLEC_MOUSE	Mlec	Malectin	6590000	6280000	6690000	4930000	5000000	5190000	6700000	6970000	6930000	4690000	4630000	4970000	6730000	6320000	6990000	5050000	4780000	4830000
Q3TGF2	Q3TGF2	F107B_MOUSE	Fam107b	Protein FAM107B	6590000	6710000	7000000	7510000	7490000	7690000	6060000	6830000	6730000	8530000	7810000	8440000	6970000	6730000	6770000	7330000	7100000	6980000
Q61470	Q61470	CD37_MOUSE	Cd37	Leukocyte antigen CD37	6580000	7030000	5590000	6940000	6280000	6410000	4450000	6280000	5570000	6420000	6860000	6940000	6540000	7010000	6070000	7120000	7540000	8930000
Q3TBD2	Q3TBD2	HMHA1_MOUSE	Arhgap45	Rho GTPase-activating protein 45	6580000	6280000	6840000	4930000	4860000	4910000	6970000	6560000	6540000	4330000	4290000	4250000	6650000	7080000	7300000	4290000	4320000	4450000
Q99LC3	Q99LC3	NDUAA_MOUSE	Ndufa10	NADH dehydrogenase [ubiquinone] 1 alpha subcomplex subunit 10, mitochondrial	6570000	6440000	6640000	6190000	6100000	6290000	7000000	7570000	7590000	6370000	6350000	6090000	6300000	6480000	5940000	5300000	5620000	5870000
Q9D0B0	Q9D0B0	SRSF9_MOUSE	Srsf9	Serine/arginine-rich splicing factor 9	6570000	6550000	6320000	7090000	6720000	6960000	6510000	6630000	6480000	7220000	6250000	6740000	6410000	6120000	6100000	6940000	6970000	7280000
Q8BMJ3	Q60872;Q8BMJ3	IF1AX_MOUSE	Eif1ax	Eukaryotic translation initiation factor 1A, X-chromosomal	6570000	5400000	6330000	8740000	8740000	9290000	4920000	5250000	5660000	8190000	9070000	8800000	5380000	4720000	5710000	8240000	8570000	7900000
Q9CQH3	Q9CQH3	NDUB5_MOUSE	Ndufb5	NADH dehydrogenase [ubiquinone] 1 beta subcomplex subunit 5, mitochondrial	6550000	6020000	6450000	6240000	6270000	6420000	5580000	7500000	6760000	6420000	6580000	6900000	5900000	6230000	6720000	6150000	6340000	6370000
Q99JI4	Q99JI4	PSMD6_MOUSE	Psmd6	26S proteasome non-ATPase regulatory subunit 6	6530000	6440000	6520000	7690000	7900000	7940000	5890000	5730000	5770000	7890000	7580000	7900000	5560000	5820000	6050000	7850000	7710000	7610000
Q9D819	Q9D819	IPYR_MOUSE	Ppa1	Inorganic pyrophosphatase	6530000	5790000	6930000	13600000	13500000	13900000	4730000	4990000	5150000	12700000	12600000	12500000	5040000	5000000	5530000	12000000	12000000	10300000
P03958	P03958	ADA_MOUSE	Ada	Adenosine deaminase	6520000	6610000	6180000	3160000	3140000	3230000	4410000	4410000	4380000	2390000	2390000	2480000	4870000	4730000	4790000	2680000	2620000	2930000
Q9EPV8	Q9EPV8	UBL5_MOUSE	Ubl5	Ubiquitin-like protein 5	6510000	6920000	4870000	8080000	7860000	4030000	4550000	6860000	5340000	8050000	7280000	4830000	4690000	6040000	3920000	8950000	9790000	11100000
O08582	O08582	GTPB1_MOUSE	Gtpbp1	GTP-binding protein 1	6490000	6480000	6450000	7030000	7120000	7100000	5820000	5790000	5910000	6700000	6230000	6720000	5730000	5480000	5210000	6240000	6740000	6850000
Q04447	Q04447	KCRB_MOUSE	Ckb	Creatine kinase B-type	6480000	5280000	6810000	999402	943902	964362	3200000	3650000	3660000	222095	179994	208424	4680000	4150000	4800000	461272	479621	531641
Q9DCH4	Q9DCH4	EIF3F_MOUSE	Eif3f	Eukaryotic translation initiation factor 3 subunit F	6480000	6790000	6860000	12100000	12300000	12700000	6220000	5980000	6070000	13200000	12600000	12800000	6520000	6880000	6560000	13200000	12600000	12600000
P59325	P59325	IF5_MOUSE	Eif5	Eukaryotic translation initiation factor 5	6480000	6650000	8020000	12100000	12100000	12400000	5840000	4940000	5690000	11500000	11300000	11300000	5360000	6100000	6460000	8770000	8480000	6620000
P46471	P46471	PRS7_MOUSE	Psmc2	26S proteasome regulatory subunit 7	6480000	6500000	6720000	8690000	8420000	9030000	5280000	5760000	5870000	8670000	8450000	8550000	6560000	6040000	6250000	8500000	8650000	8920000
P54822	P54822	PUR8_MOUSE	Adsl	Adenylosuccinate lyase	6480000	6500000	7550000	8330000	8300000	8370000	6090000	5900000	6000000	8100000	7410000	7910000	5730000	6130000	6050000	7650000	7670000	7510000
Q62261	Q62261	SPTB2_MOUSE	Sptbn1	Spectrin beta chain, non-erythrocytic 1	6480000	6370000	6930000	4470000	4480000	4490000	6910000	6980000	7000000	4450000	4370000	4380000	7440000	7140000	7450000	4340000	4350000	4220000
Q99KK7	Q99KK7	DPP3_MOUSE	Dpp3	Dipeptidyl peptidase 3	6480000	6100000	6450000	5210000	5270000	5380000	5440000	5420000	5360000	4650000	4480000	4520000	6160000	6000000	6290000	5360000	5240000	5270000
P10107	P10107	ANXA1_MOUSE	Anxa1	Annexin A1	6470000	6340000	6280000	2690000	2630000	2690000	12900000	12900000	13100000	2940000	3070000	2920000	6220000	5670000	6340000	2450000	2360000	2360000
Q99MN1	Q99MN1	SYK_MOUSE	Kars	Lysine--tRNA ligase	6470000	6070000	7260000	10800000	10700000	10700000	6520000	5820000	5890000	10400000	10300000	10600000	5180000	5390000	6110000	10700000	10700000	9920000
Q9CZD3	Q9CZD3	GARS_MOUSE	Gars	Glycine--tRNA ligase	6470000	6210000	6600000	10000000	10200000	10300000	5450000	5240000	4960000	9710000	9500000	9430000	5940000	5950000	5730000	9900000	10000000	10200000
D0QMC3	D0QMC3;P0DOV2	MNDAL_MOUSE	Mndal	Myeloid cell nuclear differentiation antigen-like protein	6470000	6070000	8190000	5160000	5410000	5080000	7940000	7430000	8210000	5400000	5090000	5210000	6880000	6280000	7480000	5270000	5740000	4620000
P16045	P16045	LEG1_MOUSE	Lgals1	Galectin-1	6450000	6520000	7080000	2890000	2730000	2510000	4970000	5150000	5490000	1800000	1930000	1600000	5590000	5890000	5780000	2600000	2370000	2250000
P97352	P97352	S10AD_MOUSE	S100a13	Protein S100-A13	6450000	6200000	6760000	4290000	4400000	4560000	6780000	7120000	6670000	4030000	4050000	3830000	8210000	7400000	8000000	4120000	4060000	3970000
Q91YX0	Q91YX0	THMS2_MOUSE	Themis2	Protein THEMIS2	6420000	6160000	5350000	3590000	3510000	3620000	4350000	5370000	4860000	3300000	3400000	3310000	5890000	5920000	5870000	3510000	3510000	3690000
Q9CWL8	Q9CWL8	CTBL1_MOUSE	Ctnnbl1	Beta-catenin-like protein 1	6420000	6630000	7070000	6540000	6150000	6150000	6770000	6450000	6890000	6430000	7030000	6440000	6820000	6460000	6940000	6450000	6200000	6010000
Q91VJ5	Q91VJ5	PQBP1_MOUSE	Pqbp1	Polyglutamine-binding protein 1	6420000	7230000	7800000	7030000	7450000	8140000	8540000	8250000	8410000	8870000	7970000	8200000	8060000	7750000	7210000	7440000	7320000	7540000
P49718	P49718	MCM5_MOUSE	Mcm5	DNA replication licensing factor MCM5	6410000	6530000	6940000	13200000	13200000	13100000	3900000	3730000	3700000	10200000	9440000	9780000	3850000	4310000	4210000	13400000	13700000	12600000
P48428	P48428	TBCA_MOUSE	Tbca	Tubulin-specific chaperone A	6410000	6610000	5970000	7150000	6970000	7470000	6090000	6860000	6320000	7550000	7280000	8710000	6060000	6310000	5880000	6400000	6600000	6590000
Q9Z329	Q9Z329	ITPR2_MOUSE	Itpr2	Inositol 1,4,5-trisphosphate receptor type 2	6400000	6550000	6700000	4170000	4200000	4120000	6740000	6810000	6890000	4180000	4010000	3940000	6430000	6820000	6720000	3970000	3860000	4000000
Q9WUA2	Q9WUA2	SYFB_MOUSE	Farsb	Phenylalanine--tRNA ligase beta subunit	6390000	5980000	6200000	7450000	7180000	7610000	5220000	5100000	5260000	6710000	6920000	6760000	5330000	5570000	5370000	6710000	6670000	7090000
Q8CGF7	Q8CGF7	TCRG1_MOUSE	Tcerg1	Transcription elongation regulator 1	6390000	6680000	7050000	5960000	6190000	6140000	7010000	6820000	7140000	6050000	5800000	5810000	6510000	6280000	6430000	5580000	5680000	5610000
P35329	P35329	CD22_MOUSE	Cd22	B-cell receptor CD22	6390000	6200000	6870000	5570000	5600000	5670000	6000000	5780000	6150000	4400000	4510000	4440000	5760000	6540000	6360000	4750000	4760000	4230000
Q9CQ92	Q9CQ92	FIS1_MOUSE	Fis1	Mitochondrial fission 1 protein	6380000	6440000	8140000	5580000	5870000	6460000	9740000	7830000	8360000	6780000	5190000	6720000	5560000	6330000	7300000	5420000	5540000	4930000
Q80UM7	Q80UM7	MOGS_MOUSE	Mogs	Mannosyl-oligosaccharide glucosidase	6370000	6010000	6480000	5640000	5670000	5850000	7260000	6640000	6350000	5670000	5420000	5420000	5510000	5680000	5660000	5930000	6260000	5820000
P61164	P61164	ACTZ_MOUSE	Actr1a	Alpha-centractin	6340000	6360000	6770000	5920000	5510000	5430000	5900000	6060000	6200000	5240000	5110000	5280000	6160000	6330000	5590000	5440000	5410000	5140000
Q9CQI3	Q9CQI3	GMFB_MOUSE	Gmfb	Glia maturation factor beta	6340000	6100000	6440000	6270000	5880000	6020000	6340000	5910000	6210000	5460000	6230000	5580000	5430000	5650000	6410000	5120000	4920000	4770000
A3KGB4	A3KGB4	TBC8B_MOUSE	Tbc1d8b	TBC1 domain family member 8B	6330000	5930000	6220000	5770000	5590000	6050000	6480000	6090000	6140000	6210000	6410000	6540000	7140000	7220000	7370000	5830000	5280000	5850000
Q9CQ89	Q9CQ89	CUTA_MOUSE	Cuta	Protein CutA	6330000	6120000	5230000	4460000	4650000	3650000	5270000	6120000	4690000	4370000	3990000	5460000	6760000	5860000	5750000	3660000	3480000	4810000
Q8R5J9	Q8R5J9	PRAF3_MOUSE	Arl6ip5	PRA1 family protein 3	6330000	6750000	7280000	6060000	5830000	5300000	9090000	6860000	7610000	6040000	5860000	5510000	8000000	8520000	8170000	5440000	5060000	4770000
O35309	O35309	NMI_MOUSE	Nmi	N-myc-interactor	6330000	6140000	6130000	8120000	8270000	8590000	5220000	5750000	5460000	9090000	9010000	9430000	6210000	6010000	5560000	8060000	8200000	8440000
P21958	P21958	TAP1_MOUSE	Tap1	Antigen peptide transporter 1	6310000	6070000	6870000	6980000	7090000	6710000	6090000	6330000	6310000	6770000	6150000	6550000	6480000	6340000	6370000	6660000	6650000	6080000
Q9CPY7	Q9CPY7	AMPL_MOUSE	Lap3	Cytosol aminopeptidase	6300000	6120000	6790000	8440000	8260000	8040000	4920000	5050000	5220000	7580000	7390000	6930000	5040000	5060000	5740000	7110000	6860000	6310000
O55029	O55029	COPB2_MOUSE	Copb2	Coatomer subunit beta'	6300000	5940000	6670000	7130000	7290000	7260000	6180000	5640000	5800000	7030000	6750000	6630000	5710000	5560000	6140000	6730000	6700000	6410000
P24547	P24547	IMDH2_MOUSE	Impdh2	Inosine-5'-monophosphate dehydrogenase 2	6290000	5870000	6600000	21300000	21600000	22600000	5440000	5680000	5520000	22900000	22700000	22400000	5020000	5000000	5550000	21700000	22300000	22200000
Q3UPL0	Q3UPL0	SC31A_MOUSE	Sec31a	Protein transport protein Sec31A	6230000	6200000	6150000	6560000	6530000	6600000	5240000	5580000	5440000	6570000	6450000	6530000	5830000	5780000	5790000	5970000	5880000	6370000
Q9D3P8	Q9D3P8	PLRKT_MOUSE	Plgrkt	Plasminogen receptor (KT)	6220000	6060000	6660000	4090000	4110000	4380000	13900000	6920000	7690000	4620000	4290000	4320000	4850000	7170000	6300000	3860000	4050000	4410000
Q9CY27	Q9CY27	TECR_MOUSE	Tecr	Very-long-chain enoyl-CoA reductase	6210000	6150000	6410000	4700000	5480000	5260000	5060000	5770000	5630000	5210000	3660000	5090000	5770000	5890000	4910000	5030000	5490000	5500000
Q9ERB0	Q9ERB0	SNP29_MOUSE	Snap29	Synaptosomal-associated protein 29	6210000	5980000	5920000	5430000	5480000	5520000	6170000	6500000	6270000	5910000	6250000	6120000	7860000	6690000	6810000	6110000	6110000	6240000
Q9CQ69	Q9CQ69	QCR8_MOUSE	Uqcrq	Cytochrome b-c1 complex subunit 8	6200000	7010000	7100000	6620000	6780000	6900000	8900000	6930000	6770000	6710000	5820000	6340000	7060000	6420000	6010000	5560000	6250000	6180000
Q8R146	Q8R146	APEH_MOUSE	Apeh	Acylamino-acid-releasing enzyme	6200000	6030000	6200000	5170000	5100000	5250000	6280000	6170000	5810000	5220000	4950000	5140000	6120000	5940000	6210000	4950000	4790000	4840000
P35585	P35585	AP1M1_MOUSE	Ap1m1	AP-1 complex subunit mu-1	6190000	5770000	6470000	5690000	5850000	5650000	6010000	6160000	5960000	5810000	5390000	5610000	6180000	6250000	6620000	5590000	5490000	5520000
Q00899	Q00899;Q3TTC2	TYY1_MOUSE	Yy1	Transcriptional repressor protein YY1	6190000	5850000	6420000	5040000	4910000	4730000	6580000	7040000	7120000	5290000	4960000	5360000	6760000	6610000	6630000	5050000	5170000	5580000
P46978	P46978	STT3A_MOUSE	Stt3a	Dolichyl-diphosphooligosaccharide--protein glycosyltransferase subunit STT3A	6180000	5890000	6060000	5800000	5930000	5510000	5100000	5560000	5550000	5280000	5290000	5560000	5420000	5190000	4960000	5280000	5480000	5320000
P61924	P61924	COPZ1_MOUSE	Copz1	Coatomer subunit zeta-1	6180000	5320000	5430000	6280000	6100000	6350000	4180000	4950000	5070000	6040000	6380000	5910000	6110000	5030000	6270000	5910000	5920000	6080000
B2RQC6	B2RQC6	PYR1_MOUSE	Cad	CAD protein	6150000	6180000	6160000	10000000	9950000	10000000	4430000	4470000	4270000	10900000	10300000	10400000	5120000	5100000	4660000	11200000	11400000	11800000
Q9CX60	Q9CX60	LBH_MOUSE	Lbh	Protein LBH	6140000	6830000	5390000	3000000	3020000	3200000	5080000	6070000	5230000	3550000	2730000	3550000	6650000	6370000	5620000	3460000	3050000	3890000
Q8BG32	Q8BG32	PSD11_MOUSE	Psmd11	26S proteasome non-ATPase regulatory subunit 11	6140000	6220000	6800000	8560000	8750000	8770000	6290000	5850000	6040000	8860000	8820000	8410000	6020000	5800000	6390000	8450000	8360000	8140000
P14685	P14685	PSMD3_MOUSE	Psmd3	26S proteasome non-ATPase regulatory subunit 3	6140000	5860000	6480000	7610000	7610000	7470000	5670000	5570000	5620000	7680000	7640000	7630000	6100000	5790000	6240000	7350000	7270000	7210000
Q9CYG7	Q9CYG7	TOM34_MOUSE	Tomm34	Mitochondrial import receptor subunit TOM34	6140000	5960000	5940000	5790000	5980000	6000000	6270000	6110000	5780000	5930000	6290000	5740000	5960000	6270000	6420000	5530000	5760000	5750000
Q9DB16	Q9DB16	CB39L_MOUSE	Cab39l	Calcium-binding protein 39-like	6130000	6310000	6310000	5980000	5800000	6020000	5570000	5590000	5240000	4830000	4980000	4430000	5950000	6210000	6500000	5400000	5200000	5760000
O55022	O55022	PGRC1_MOUSE	Pgrmc1	Membrane-associated progesterone receptor component 1	6120000	6760000	5390000	4680000	4900000	4610000	4740000	6640000	6180000	4910000	4730000	5230000	5920000	6150000	5770000	4330000	4720000	4810000
Q8VE70	Q8VE70	PDC10_MOUSE	Pdcd10	Programmed cell death protein 10	6120000	6190000	6220000	5460000	5260000	5620000	6070000	6670000	6010000	6020000	5960000	5800000	6100000	6330000	6510000	5160000	5310000	5240000
Q9QXZ0	Q9QXZ0	MACF1_MOUSE	Macf1	Microtubule-actin cross-linking factor 1	6120000	6200000	6200000	4070000	4060000	4060000	5580000	5900000	5760000	3630000	3630000	3640000	6020000	5980000	6110000	4000000	3870000	4120000
Q61107	Q61107	GBP4_MOUSE	Gbp4	Guanylate-binding protein 4	6120000	6250000	6210000	9600000	9440000	9640000	5360000	5340000	5290000	11800000	11700000	11800000	5070000	5270000	5270000	9480000	9400000	9650000
Q6P9R2	Q6P9R2	OXSR1_MOUSE	Oxsr1	Serine/threonine-protein kinase OSR1	6110000	6440000	5930000	5520000	5520000	5630000	5120000	5370000	5130000	5810000	5240000	5640000	6630000	6690000	6560000	5570000	5720000	6300000
Q04207	Q04207	TF65_MOUSE	Rela	Transcription factor p65	6110000	6680000	6060000	5500000	5550000	5530000	6060000	6440000	6300000	5890000	5680000	5910000	6560000	6760000	5640000	4900000	4960000	5300000
Q9QX60	Q9QX60	DGUOK_MOUSE	Dguok	Deoxyguanosine kinase, mitochondrial	6100000	4680000	6340000	3930000	4270000	4160000	7630000	7330000	7590000	4460000	4880000	4430000	5970000	6000000	7200000	3810000	4380000	3370000
Q9QX47	Q9QX47	SON_MOUSE	Son	Protein SON	6070000	5880000	5870000	6600000	6490000	6450000	6180000	6750000	6570000	6740000	6430000	6680000	6400000	6110000	6080000	7100000	6730000	7170000
P35293	P35293	RAB18_MOUSE	Rab18	Ras-related protein Rab-18	6070000	6210000	6400000	6930000	6970000	6640000	6520000	6850000	6850000	6600000	6410000	6540000	5860000	5770000	5950000	6380000	6480000	6550000
Q69ZA1	Q69ZA1	CDK13_MOUSE	Cdk13	Cyclin-dependent kinase 13	6060000	5790000	6260000	5050000	4950000	4950000	6070000	6610000	6760000	5390000	4910000	5300000	6400000	6480000	6580000	5060000	5370000	4940000
Q9JII6	Q9JII6	AK1A1_MOUSE	Akr1a1	Aldo-keto reductase family 1 member A1	6050000	5730000	5920000	3940000	3970000	4230000	6060000	6170000	6130000	4710000	4920000	4660000	5490000	5890000	6030000	3850000	3570000	4030000
Q61081	Q61081	CDC37_MOUSE	Cdc37	Hsp90 co-chaperone Cdc37	6040000	6380000	7840000	9610000	9370000	9610000	5960000	5660000	6930000	9940000	10200000	9570000	7190000	6750000	7420000	10100000	9870000	8300000
Q9CW03	Q9CW03	SMC3_MOUSE	Smc3	Structural maintenance of chromosomes protein 3	6040000	5970000	6310000	4840000	4890000	5020000	6710000	6590000	6660000	4900000	4940000	4950000	6160000	6130000	6590000	4920000	4890000	4690000
Q9QYC0	Q9QYC0	ADDA_MOUSE	Add1	Alpha-adducin	6040000	5790000	6060000	4110000	4210000	4120000	6950000	7090000	7260000	4380000	4390000	4570000	7450000	6860000	7290000	4110000	4240000	4430000
P46062	P46062	SIPA1_MOUSE	Sipa1	Signal-induced proliferation-associated protein 1	6040000	6220000	5500000	3640000	3540000	3560000	5480000	6110000	5710000	3490000	3340000	3580000	6940000	7120000	6410000	3830000	3860000	4270000
Q9CS42	Q9CS42;Q9D7G0	PRPS2_MOUSE	Prps2	Ribose-phosphate pyrophosphokinase 2	6030000	5930000	6470000	5820000	5350000	5740000	5810000	5910000	5530000	5980000	5250000	5500000	5480000	5710000	5480000	5220000	5550000	5870000
Q08024	Q08024	PEBB_MOUSE	Cbfb	Core-binding factor subunit beta	6030000	6390000	6460000	6690000	6700000	6130000	7440000	7250000	7180000	6930000	6550000	7170000	7100000	7400000	7220000	6650000	6410000	5880000
Q9CQN1	Q9CQN1	TRAP1_MOUSE	Trap1	Heat shock protein 75 kDa, mitochondrial	6020000	6260000	5920000	11100000	11200000	11700000	5620000	5710000	5680000	9880000	9570000	9870000	5500000	5490000	5640000	9960000	9830000	10300000
O70145	O70145	NCF2_MOUSE	Ncf2	Neutrophil cytosol factor 2	6010000	6190000	6430000	5130000	5160000	5030000	6750000	6150000	6470000	5240000	5280000	5060000	5610000	5490000	5450000	4640000	4650000	4670000
O89079	O89079	COPE_MOUSE	Cope	Coatomer subunit epsilon	6000000	5960000	5850000	6800000	6810000	7130000	4500000	5450000	5500000	6860000	6560000	7280000	5630000	5400000	6050000	6630000	6270000	6680000
Q99L43	Q99L43	CDS2_MOUSE	Cds2	Phosphatidate cytidylyltransferase 2	6000000	6190000	6360000	3840000	3550000	3670000	6190000	7010000	6450000	4520000	4100000	4380000	6580000	6650000	6580000	3660000	4050000	4490000
Q3THK7	Q3THK7	GUAA_MOUSE	Gmps	GMP synthase [glutamine-hydrolyzing]	5990000	5710000	6060000	8150000	8070000	8360000	5500000	5440000	5340000	8540000	8290000	8380000	5310000	5240000	5550000	8130000	8240000	7870000
Q3UEB3	Q3UEB3	PUF60_MOUSE	Puf60	Poly(U)-binding-splicing factor PUF60	5980000	6240000	6620000	7080000	7160000	7100000	6440000	6310000	6510000	6590000	6650000	6580000	5690000	5980000	6640000	6480000	6730000	6460000
P61082	P61082	UBC12_MOUSE	Ube2m	NEDD8-conjugating enzyme Ubc12	5970000	6130000	5550000	5700000	5730000	6100000	4790000	5250000	5160000	6040000	6340000	6240000	4490000	5200000	5150000	6060000	6130000	5960000
O35887	O35887	CALU_MOUSE	Calu	Calumenin	5970000	5630000	6550000	5780000	5940000	5860000	5810000	6670000	6880000	5680000	5810000	5850000	6240000	6050000	7480000	5720000	5270000	4970000
Q8BVK9	Q8BVK9	SP110_MOUSE	Sp110	Sp110 nuclear body protein	5960000	6210000	6790000	8730000	8980000	7550000	7130000	6510000	7160000	9430000	10500000	9360000	6960000	6550000	6800000	9840000	9930000	8920000
Q8CDN6	Q8CDN6	TXNL1_MOUSE	Txnl1	Thioredoxin-like protein 1	5960000	6030000	6480000	6660000	6470000	7230000	5880000	5910000	5540000	8220000	6940000	8020000	5210000	5510000	5560000	7690000	8240000	7650000
Q6A026	Q6A026	PDS5A_MOUSE	Pds5a	Sister chromatid cohesion protein PDS5 homolog A	5950000	6050000	6250000	5370000	5340000	5390000	6270000	6380000	6390000	5660000	5530000	5580000	6210000	6000000	6380000	5490000	5650000	5530000
Q8BML9	Q8BML9	SYQ_MOUSE	Qars	Glutamine--tRNA ligase	5950000	6250000	6500000	8450000	8510000	8600000	5200000	4980000	4870000	8420000	7400000	7800000	5070000	5060000	5000000	8610000	8660000	8700000
Q9ERD7	Q9ERD7	TBB3_MOUSE	Tubb3	Tubulin beta-3 chain	5930000	7170000	214123	256147	299801	1470000	290521	3020000	183821	466147	314363	1730000	5260000	7270000	496468	247234	18300000	7560000
Q62426	Q62426	CYTB_MOUSE	Cstb	Cystatin-B	5930000	5890000	5830000	3980000	4010000	3790000	5640000	5730000	5100000	3710000	3620000	3730000	4760000	5000000	5070000	3410000	3610000	3630000
Q9CWX9	Q9CWX9	DDX47_MOUSE	Ddx47	Probable ATP-dependent RNA helicase DDX47	5920000	5990000	6060000	7020000	6750000	6730000	6290000	6690000	6530000	6920000	7080000	7080000	5680000	6020000	5700000	6860000	7070000	7030000
P62196	P62196	PRS8_MOUSE	Psmc5	26S proteasome regulatory subunit 8	5920000	6150000	6620000	8820000	8410000	8810000	5580000	5470000	5550000	8560000	8760000	8370000	4920000	5380000	6150000	9120000	8530000	8050000
P47968	P47968	RPIA_MOUSE	Rpia	Ribose-5-phosphate isomerase	5920000	5520000	7700000	7080000	6860000	6970000	5590000	5040000	6150000	5870000	5710000	5190000	4930000	5540000	6130000	5910000	6090000	4950000
Q5XJY5	Q5XJY5	COPD_MOUSE	Arcn1	Coatomer subunit delta	5910000	5810000	6040000	6220000	6140000	6130000	4960000	4870000	5020000	5890000	6370000	5550000	5060000	5280000	5510000	5840000	5810000	6020000
Q9Z0H3	Q9Z0H3	SNF5_MOUSE	Smarcb1	SWI/SNF-related matrix-associated actin-dependent regulator of chromatin subfamily B member 1	5900000	5670000	6490000	5800000	5780000	5300000	6950000	6190000	6680000	5250000	5150000	4510000	6090000	5710000	6110000	5550000	6080000	5530000
O08734	O08734	BAK_MOUSE	Bak1	Bcl-2 homologous antagonist/killer	5890000	4990000	4470000	3280000	3090000	2460000	1240000	3930000	3820000	2520000	2760000	3050000	4210000	4800000	3400000	2860000	3990000	3710000
Q6NZB0	Q6NZB0	DNJC8_MOUSE	Dnajc8	DnaJ homolog subfamily C member 8	5880000	5590000	6150000	5360000	5430000	5470000	5890000	5700000	5560000	5030000	4530000	4990000	5950000	6010000	5970000	4770000	4790000	4520000
Q922Q1	Q922Q1	MARC2_MOUSE	2024-03-02	Mitochondrial amidoxime reducing component 2	5880000	6310000	6200000	4430000	4520000	4320000	5780000	5680000	5880000	3820000	3850000	3800000	6040000	5390000	5650000	4050000	4030000	3930000
Q6DID3	Q6DID3	SCAF8_MOUSE	Scaf8	Protein SCAF8	5880000	6310000	6180000	5850000	5800000	6020000	6020000	6750000	6410000	6060000	5640000	5850000	5490000	5610000	6450000	5530000	5740000	5180000
Q6PDG5	Q6PDG5	SMRC2_MOUSE	Smarcc2	SWI/SNF complex subunit SMARCC2	5880000	5970000	6240000	4320000	4300000	4240000	6080000	6390000	6540000	4290000	4340000	4200000	6270000	6060000	6200000	4400000	4310000	4150000
Q99JB2	Q99JB2	STML2_MOUSE	Stoml2	Stomatin-like protein 2, mitochondrial	5880000	6370000	5420000	7050000	6870000	7260000	4990000	5690000	5520000	7300000	6840000	7470000	5450000	5400000	5680000	6800000	7030000	8130000
P56212	P56212	ARP19_MOUSE	Arpp19	cAMP-regulated phosphoprotein 19	5860000	4880000	5220000	8900000	8360000	7830000	2380000	5160000	5180000	8370000	8070000	9550000	4890000	5620000	5730000	8470000	8040000	8800000
Q9D8W5	Q9D8W5	PSD12_MOUSE	Psmd12	26S proteasome non-ATPase regulatory subunit 12	5850000	5680000	6820000	7770000	7820000	8330000	6060000	5580000	5750000	8230000	7550000	7700000	5060000	5640000	6520000	8140000	7900000	7080000
P61222	P61222	ABCE1_MOUSE	Abce1	ATP-binding cassette sub-family E member 1	5850000	5980000	6030000	9300000	9200000	8870000	4280000	4300000	4420000	8850000	9020000	8920000	4960000	4790000	4880000	8520000	8980000	8830000
P60229	P60229	EIF3E_MOUSE	Eif3e	Eukaryotic translation initiation factor 3 subunit E	5840000	5700000	6440000	11300000	11400000	11500000	5620000	4980000	5530000	11800000	11700000	11600000	5660000	5820000	5850000	11900000	11300000	10500000
P70218	P70218	M4K1_MOUSE	Map4k1	Mitogen-activated protein kinase kinase kinase kinase 1	5830000	6010000	5630000	6000000	6010000	5710000	5180000	5400000	5200000	5970000	5480000	5920000	5200000	5910000	5060000	5850000	6140000	6300000
Q9CZ30	Q9CZ30	OLA1_MOUSE	Ola1	Obg-like ATPase 1	5830000	5670000	6210000	8880000	8750000	8490000	4680000	4670000	4810000	7940000	7600000	7830000	5140000	4870000	5560000	7830000	7810000	7300000
Q9D0R2	Q8BLY2;Q9D0R2	SYTC_MOUSE	Tars	Threonine--tRNA ligase, cytoplasmic	5820000	5910000	6490000	8350000	8310000	8450000	5170000	5130000	5230000	7620000	7400000	7140000	5410000	5150000	5720000	8000000	8180000	7580000
Q9D6J6	Q9D6J6	NDUV2_MOUSE	Ndufv2	NADH dehydrogenase [ubiquinone] flavoprotein 2, mitochondrial	5810000	6180000	5460000	5680000	5830000	6220000	6230000	6050000	5970000	6040000	6480000	6620000	5270000	5770000	5920000	5440000	4760000	5110000
Q9CQM5	Q9CQM5	TXD17_MOUSE	Txndc17	Thioredoxin domain-containing protein 17	5800000	5650000	6170000	6070000	6090000	5620000	5240000	6010000	5690000	5520000	5220000	5050000	5520000	5200000	5120000	5050000	5510000	4910000
Q01147	P81269;Q01147	CREB1_MOUSE	Creb1	Cyclic AMP-responsive element-binding protein 1	5800000	5450000	5390000	4550000	4760000	5090000	5670000	6140000	6200000	5060000	4750000	4740000	6660000	6450000	6450000	4490000	4450000	4650000
P70404	P70404	IDHG1_MOUSE	Idh3g	Isocitrate dehydrogenase [NAD] subunit gamma 1, mitochondrial	5780000	5240000	5980000	5660000	5800000	5780000	6850000	5990000	6260000	5490000	5430000	5110000	5250000	5540000	5080000	5700000	5930000	5180000
O35405	O35405	PLD3_MOUSE	Pld3	Phospholipase D3	5780000	5940000	4830000	1040000	1000000	1110000	3450000	3930000	3670000	1180000	1250000	1220000	5540000	5730000	5570000	1160000	1180000	1390000
Q80YR5	Q80YR5	SAFB2_MOUSE	Safb2	Scaffold attachment factor B2	5770000	5390000	5590000	4360000	4440000	4170000	5510000	6130000	5870000	4340000	4290000	4460000	5780000	5690000	5570000	4440000	4380000	4470000
Q9EQ32	Q9EQ32	BCAP_MOUSE	Pik3ap1	Phosphoinositide 3-kinase adapter protein 1	5770000	5840000	5660000	6720000	6660000	6740000	4940000	5010000	4850000	5720000	5440000	5400000	5170000	5090000	5440000	5240000	5230000	5620000
O35744	O35744;Q91Z98	CHIL3_MOUSE	Chil3	Chitinase-like protein 3	5760000	5420000	5880000	438088	435594	443128	19200000	18500000	18100000	833856	762716	803398	5750000	5660000	5770000	459699	444290	442322
Q91ZR1	Q91ZR1	RAB4B_MOUSE	Rab4b	Ras-related protein Rab-4B	5760000	6040000	5580000	4500000	4480000	4410000	5670000	6310000	5640000	4500000	4330000	4580000	5760000	6070000	6030000	4230000	4300000	4750000
Q9CPU0	Q9CPU0	LGUL_MOUSE	Glo1	Lactoylglutathione lyase	5760000	5780000	6180000	4530000	4570000	4650000	5660000	5340000	5590000	4410000	3660000	4080000	5160000	4960000	5780000	4020000	4000000	3690000
P62192	P62192	PRS4_MOUSE	Psmc1	26S proteasome regulatory subunit 4	5760000	5780000	6270000	7820000	7500000	8000000	5360000	5100000	5340000	7440000	7530000	7790000	5290000	5640000	5620000	8040000	8270000	7990000
Q03734	Q03734	SPA3M_MOUSE	Serpina3m	Serine protease inhibitor A3M	5760000	5110000	4480000	2890000	3640000	4350000	5370000	4920000	4320000	3990000	3140000	2660000	4050000	4880000	6560000			4690000
Q8BU30	Q8BU30	SYIC_MOUSE	Iars	Isoleucine--tRNA ligase, cytoplasmic	5760000	5820000	5700000	10100000	10200000	10200000	4110000	4130000	4030000	8520000	8240000	8290000	4780000	4720000	4820000	10500000	10500000	10500000
P42669	P42669	PURA_MOUSE	Pura	Transcriptional activator protein Pur-alpha	5760000	6390000	5620000	4470000	4230000	4840000	5020000	5880000	5380000	4720000	4450000	4710000	5450000	6190000	4990000	4390000	4350000	4710000
P48758	P48758	CBR1_MOUSE	Cbr1	Carbonyl reductase [NADPH] 1	5750000	5480000	5560000	3260000	3390000	3540000	5490000	6050000	5700000	3660000	3660000	3750000	5220000	5760000	5660000	3210000	3170000	3280000
P30416	P30416	FKBP4_MOUSE	Fkbp4	Peptidyl-prolyl cis-trans isomerase FKBP4	5750000	5310000	6590000	10800000	10500000	10300000	5840000	5020000	5820000	10300000	10200000	9530000	5620000	5530000	6360000	11100000	11400000	9750000
P15252	P15252	REF_HEVBR		Rubber elongation factor protein	5750000	6010000	3560000	8080000	4850000	6120000	1680000	5900000	2550000	8910000	7880000	7030000	8190000	4540000	13200000	4420000	3030000	2750000
Q8C147	Q8C147	DOCK8_MOUSE	Dock8	Dedicator of cytokinesis protein 8	5740000	5820000	5680000	5140000	5140000	4950000	5370000	5700000	5550000	4860000	4770000	4760000	5920000	5500000	5740000	4850000	4940000	5160000
O55201	O55201	SPT5H_MOUSE	Supt5h	Transcription elongation factor SPT5	5730000	5820000	5650000	5220000	5260000	5140000	5730000	5910000	6090000	5270000	5130000	5260000	5660000	5780000	5850000	4940000	4970000	5000000
Q91Z31	Q91Z31	PTBP2_MOUSE	Ptbp2	Polypyrimidine tract-binding protein 2	5730000	2400000	12500000	11000000	9160000	10800000	15900000	7790000	15700000	11100000	11200000	9350000	6760000	3960000	7300000	12300000	13000000	7120000
Q505F5	Q505F5	LRC47_MOUSE	Lrrc47	Leucine-rich repeat-containing protein 47	5730000	5890000	5570000	5750000	5680000	5730000	4610000	4640000	4550000	5120000	4750000	5000000	4920000	4810000	4150000	4660000	4740000	5240000
O70194	O70194	EIF3D_MOUSE	Eif3d	Eukaryotic translation initiation factor 3 subunit D	5720000	6090000	6450000	11200000	11400000	10400000	6090000	5270000	5440000	11500000	11600000	11000000	5840000	5930000	5970000	11300000	11800000	10700000
P01644;P01645	P01643;P01644;P01645;P01646;P01647;P01648;P01649;P01670	KV5AB_MOUSE;KV5AC_MOUSE		Ig kappa chain V-V region HP R16.7	5710000	5000000	6010000	4220000	4580000	4590000	5440000	4510000	5210000	4350000	3900000	3830000	4900000	5410000	4470000	3940000	3860000	3460000
Q9WU00	Q9WU00	NRF1_MOUSE	Nrf1	Nuclear respiratory factor 1	5700000	6580000	5390000	4290000	4170000	4180000	5930000	6050000	5570000	4130000	4230000	3900000	5770000	5720000	6020000	3820000	3820000	4380000
Q9Z1D1	Q9Z1D1	EIF3G_MOUSE	Eif3g	Eukaryotic translation initiation factor 3 subunit G	5700000	5910000	5330000	10500000	10400000	10600000	4100000	5180000	4370000	11200000	10500000	11300000	5040000	5130000	4970000	10700000	10500000	10900000
Q4VAA2	Q4VAA2	CDV3_MOUSE	Cdv3	Protein CDV3	5690000	6140000	6200000	8310000	7580000	8320000	3650000	5420000	4790000	8370000	6950000	8620000	5800000	5470000	5460000	8220000	8470000	8550000
Q99L45	Q99L45	IF2B_MOUSE	Eif2s2	Eukaryotic translation initiation factor 2 subunit 2	5670000	6000000	5840000	10600000	10300000	10000000	4100000	4580000	4650000	10000000	10100000	10000000	4860000	4930000	5380000	9380000	9500000	9120000
Q9CQ71	Q9CQ71	RFA3_MOUSE	Rpa3	Replication protein A 14 kDa subunit	5660000	5600000	6240000	5790000	6010000	5980000	6190000	5410000	5740000	5500000	5370000	5400000	5640000	5010000	6210000	5800000	5670000	5670000
P56376	P56376	ACYP1_MOUSE	Acyp1	Acylphosphatase-1	5650000	5620000	5740000	3170000	3230000	3290000	6120000	6760000	6310000	3730000	2630000	3730000	5440000	5890000	4720000	2950000	3130000	3230000
Q6NSR8	Q6NSR8	PEPL1_MOUSE	Npepl1	Probable aminopeptidase NPEPL1	5640000	5160000	6160000	4540000	4690000	4610000	5660000	5890000	5690000	4680000	4670000	4240000	6090000	5650000	6120000	4330000	4640000	4290000
Q9D554	Q9D554	SF3A3_MOUSE	Sf3a3	Splicing factor 3A subunit 3	5630000	5440000	6130000	6090000	6290000	6200000	6200000	6230000	6280000	6010000	5910000	5920000	5630000	5180000	5590000	5950000	6140000	5730000
Q07076	Q07076	ANXA7_MOUSE	Anxa7	Annexin A7	5630000	6070000	6260000	5090000	4920000	5180000	6530000	6310000	6430000	5470000	5200000	5310000	6820000	6510000	6750000	5390000	5400000	5530000
P70195	P70195	PSB7_MOUSE	Psmb7	Proteasome subunit beta type-7	5630000	6680000	7620000	10100000	10100000	10000000	6920000	4660000	6510000	9650000	9820000	8260000	4520000	5190000	7130000	9820000	9780000	8870000
Q9D967	Q9D967	MGDP1_MOUSE	Mdp1	Magnesium-dependent phosphatase 1	5630000	5420000	5930000	4390000	4200000	4810000	5510000	5440000	5670000	4100000	4270000	4260000	5270000	5190000	5540000	3820000	4240000	4390000
Q99KH8	Q99JT2;Q99KH8	STK24_MOUSE	Stk24	Serine/threonine-protein kinase 24	5630000	5460000	5870000	5210000	5240000	5220000	6080000	5960000	6130000	5560000	5520000	5400000	5870000	5960000	6160000	4880000	5040000	4850000
P51863	P51863	VA0D1_MOUSE	Atp6v0d1	V-type proton ATPase subunit d 1	5620000	5430000	6230000	4320000	4100000	4160000	6170000	6210000	5990000	4290000	4200000	4300000	6020000	6300000	6410000	4300000	4430000	4240000
P01878	P01878	IGHA_MOUSE		Ig alpha chain C region	5620000	4700000	5380000	3000000	3180000	3090000	697950	613775	644088	401789	391347	411576	465522	669777	573704	231335	230722	284218
P40336	P40336	VP26A_MOUSE	Vps26a	Vacuolar protein sorting-associated protein 26A	5610000	5060000	6200000	5410000	5680000	5460000	5870000	5810000	5870000	5800000	5390000	5440000	6290000	5690000	6260000	4850000	5200000	4740000
P63168	P63168;Q9D0M5	DYL1_MOUSE	Dynll1	Dynein light chain 1, cytoplasmic	5600000	5270000	5910000	5730000	6050000	5350000	6560000	5820000	5580000	5720000	5940000	5760000	5650000	5810000	5520000	5160000	5580000	6040000
P01631	P01631	KV2A7_MOUSE		Ig kappa chain V-II region 26-10	5600000	5400000	5240000	4340000	4250000	4630000	3300000	3610000	3060000	3300000	3310000	3490000	4370000	4540000	4720000	4060000	3840000	4140000
P61971	P61971	NTF2_MOUSE	Nutf2	Nuclear transport factor 2	5590000	5740000	6360000	5690000	5780000	4200000	6470000	5140000	5970000	5620000	5560000	4370000	5530000	4820000	4730000	5350000	5440000	5820000
Q3TXS7	Q3TXS7	PSMD1_MOUSE	Psmd1	26S proteasome non-ATPase regulatory subunit 1	5590000	5540000	5930000	7250000	7230000	6770000	5290000	4750000	5080000	7220000	6780000	6960000	5020000	5130000	5480000	7300000	7350000	6960000
Q9JK81	Q9JK81	MYG1_MOUSE	Myg1	UPF0160 protein MYG1, mitochondrial	5590000	5410000	5560000	5540000	5340000	5660000	5170000	5600000	5320000	5820000	5300000	5430000	5080000	5220000	4260000	4970000	5220000	5390000
Q9DBG3	O35643;Q9DBG3	AP2B1_MOUSE	Ap2b1	AP-2 complex subunit beta	5580000	5280000	6420000	6230000	6190000	6020000	6060000	5140000	5820000	6110000	5920000	5660000	5770000	5400000	6160000	6180000	6280000	5600000
Q80VH0	Q80VH0	BANK1_MOUSE	Bank1	B-cell scaffold protein with ankyrin repeats	5570000	5930000	6110000	4180000	4130000	4170000	6120000	6370000	6650000	4500000	4340000	4350000	6690000	6510000	7160000	4750000	4930000	4760000
P20060	P20060	HEXB_MOUSE	Hexb	Beta-hexosaminidase subunit beta	5570000	5030000	5830000	1470000	1440000	1480000	4390000	4720000	4680000	1360000	1360000	1440000	4500000	4500000	5120000	1540000	1510000	1550000
Q9D1Q6	Q9D1Q6	ERP44_MOUSE	Erp44	Endoplasmic reticulum resident protein 44	5570000	5530000	6140000	5870000	5690000	5630000	5370000	5310000	5760000	5730000	5840000	5410000	5460000	5480000	5420000	6010000	6020000	5470000
Q920A9	Q920A9	FCRLA_MOUSE	Fcrla	Fc receptor-like A	5550000	5180000	6210000	4980000	5000000	4780000	6550000	5300000	5960000	3370000	3470000	3650000	5940000	5630000	6250000	4670000	4590000	4190000
P25206	P25206	MCM3_MOUSE	Mcm3	DNA replication licensing factor MCM3	5550000	5690000	5850000	11200000	11400000	10800000	3200000	3140000	3330000	8700000	8530000	8580000	3640000	3950000	3650000	12400000	12400000	11300000
Q8BKC5	Q8BKC5	IPO5_MOUSE	Ipo5	Importin-5	5550000	5330000	6680000	11700000	11800000	11100000	4820000	4330000	4580000	10900000	10600000	9810000	4270000	4230000	4750000	12400000	12700000	10600000
Q02650	P32114;Q02650	PAX5_MOUSE	Pax5	Paired box protein Pax-5	5550000	5570000	5560000	6080000	5800000	6750000	4810000	7080000	6300000	6830000	5930000	7490000	5500000	5780000	5780000	6810000	6370000	5990000
O55101	O55101	SNG2_MOUSE	Syngr2	Synaptogyrin-2	5530000	6100000	4980000	3800000	3810000	4640000	1710000	6460000	4200000	5440000	2150000	6510000	4810000	6700000	2080000	4480000	5800000	6430000
O88653	O88653	LTOR3_MOUSE	Lamtor3	Ragulator complex protein LAMTOR3	5530000	5230000	5200000	3530000	3400000	3730000	3220000	6260000	5100000	3750000	3770000	4260000	5700000	5130000	4680000	3170000	3160000	3220000
P61620	P61620;Q9JLR1	S61A1_MOUSE	Sec61a1	Protein transport protein Sec61 subunit alpha isoform 1	5520000	5090000	5780000	4360000	4710000	4600000	4570000	4110000	4500000	3820000	3720000	3730000	3980000	4530000	4780000	4390000	4460000	4120000
Q80SZ7	Q80SZ7	GBG5_MOUSE	Gng5	Guanine nucleotide-binding protein G(I)/G(S)/G(O) subunit gamma-5	5500000	5290000	4830000	5380000	5120000	5570000	6420000	5840000	5510000	5220000	5940000	5320000	5240000	5990000	5700000	6440000	5900000	7260000
Q9R0P5	Q9R0P5	DEST_MOUSE	Dstn	Destrin	5500000	4850000	5690000	3290000	2850000	3050000	4910000	5190000	5390000	2790000	3000000	2870000	4460000	4710000	5850000	3010000	2950000	2990000
Q9CPP0	Q9CPP0	NPM3_MOUSE	Npm3	Nucleoplasmin-3	5500000	4950000	5360000	11300000	10700000	7870000	4850000	5320000	5090000	9160000	10300000	7570000	3800000	3690000	3620000	10600000	10100000	9090000
Q99JX7	Q99JX7	NXF1_MOUSE	Nxf1	Nuclear RNA export factor 1	5490000	5270000	5870000	5630000	5590000	5600000	6070000	5850000	6000000	5520000	5380000	5410000	5690000	5370000	5550000	5320000	5340000	5410000
P63139	P63139	NFYB_MOUSE	Nfyb	Nuclear transcription factor Y subunit beta	5490000	6510000	4850000	3740000	3890000	3780000	6190000	5520000	5320000	3740000	3790000	4020000	5810000	5880000	5250000	3340000	3320000	3930000
P12815	P12815	PDCD6_MOUSE	Pdcd6	Programmed cell death protein 6	5490000	5470000	5160000	4490000	4760000	4610000	5650000	5740000	5510000	5040000	5030000	5190000	5590000	5500000	4720000	4420000	4610000	4540000
Q64674	Q64674	SPEE_MOUSE	Srm	Spermidine synthase	5490000	7050000	9260000	21300000	21000000	19800000	5530000	3640000	5200000	21400000	20900000	18400000	5050000	6500000	6880000	21600000	20600000	11600000
Q9Z2I8	Q9Z2I8	SUCB2_MOUSE	Suclg2	Succinate--CoA ligase [GDP-forming] subunit beta, mitochondrial	5480000	5020000	5710000	5510000	5500000	5680000	6420000	6110000	6220000	5290000	5570000	5160000	5390000	5110000	6110000	4790000	4850000	4810000
Q8BH95	Q8BH95	ECHM_MOUSE	Echs1	Enoyl-CoA hydratase, mitochondrial	5480000	5010000	5270000	3910000	3860000	3820000	6910000	6700000	6160000	4040000	4660000	4250000	4720000	5150000	4830000	3500000	3530000	3860000
Q99LT0	Q99LT0	DPY30_MOUSE	Dpy30	Protein dpy-30 homolog	5470000	6680000	5770000	5090000	4660000	5590000	7320000	6370000	5120000	7850000	4750000	5780000	4630000	6830000	6250000	6550000	5360000	5300000
O35350	O35350	CAN1_MOUSE	Capn1	Calpain-1 catalytic subunit	5460000	5680000	5990000	4120000	4200000	4270000	6250000	6110000	6250000	3990000	3980000	4070000	5890000	5970000	6080000	3890000	3900000	3770000
Q9JMH6	Q9JMH6	TRXR1_MOUSE	Txnrd1	Thioredoxin reductase 1, cytoplasmic	5460000	5760000	5430000	7190000	7370000	7340000	5290000	5450000	5470000	8590000	8200000	8120000	5330000	5360000	5300000	8350000	8020000	8360000
Q9JKX6	Q9JKX6	NUDT5_MOUSE	Nudt5	ADP-sugar pyrophosphatase	5460000	5530000	5610000	9290000	8900000	8430000	4110000	4200000	4060000	8310000	9130000	8470000	4610000	4180000	4650000	7480000	7290000	7120000
Q61074	Q61074	PPM1G_MOUSE	Ppm1g	Protein phosphatase 1G	5450000	5190000	5630000	6260000	6100000	6240000	5150000	5230000	5270000	6520000	6300000	6420000	5490000	5250000	5780000	6540000	6480000	6430000
Q6A068	Q6A068	CDC5L_MOUSE	Cdc5l	Cell division cycle 5-like protein	5450000	5400000	5380000	5450000	5450000	5370000	5660000	6010000	5720000	5430000	5250000	5410000	5790000	5320000	5580000	5480000	5590000	5530000
Q9Z2L7	Q9Z2L7	CRLF3_MOUSE	Crlf3	Cytokine receptor-like factor 3	5440000	5520000	5390000	4760000	4650000	4850000	5300000	5620000	5510000	5000000	5050000	5190000	5490000	6020000	5870000	4430000	4300000	4630000
Q9DBR1	Q9DBR1	XRN2_MOUSE	Xrn2	5'-3' exoribonuclease 2	5440000	5290000	5330000	5510000	5660000	5560000	5240000	5380000	5760000	6040000	5760000	5870000	5350000	5350000	5350000	5590000	5700000	5680000
Q9JLV6	Q9JLV6	PNKP_MOUSE	Pnkp	Bifunctional polynucleotide phosphatase/kinase	5430000	5480000	5240000	3470000	3540000	3550000	5460000	6230000	5700000	3960000	3880000	4000000	5780000	6170000	5520000	3400000	3370000	3540000
Q8BJ71	Q8BJ71	NUP93_MOUSE	Nup93	Nuclear pore complex protein Nup93	5430000	5300000	5720000	6930000	7060000	7020000	5720000	5260000	5520000	6750000	6390000	6540000	5220000	5090000	5450000	7480000	7310000	6770000
Q8VDM4	Q8VDM4	PSMD2_MOUSE	Psmd2	26S proteasome non-ATPase regulatory subunit 2	5430000	5450000	5960000	7710000	7760000	7920000	5280000	5090000	5060000	8070000	7300000	7670000	4960000	5170000	5290000	8450000	8220000	7580000
Q9CQ86	Q9CQ86	MIEN1_MOUSE	Mien1	Migration and invasion enhancer 1	5430000	5840000	5150000	5540000	5590000	6060000	1660000	5670000	5300000	6270000	6020000	6870000	6520000	6450000	5940000	5380000	5420000	5800000
Q05816	Q05816	FABP5_MOUSE	Fabp5	Fatty acid-binding protein 5	5420000	5850000	5520000	5570000	5740000	3730000	3000000	3280000	3330000	3190000	3130000	2370000	3910000	3850000	3800000	4710000	4780000	5500000
Q9JIF7	Q9JIF7	COPB_MOUSE	Copb1	Coatomer subunit beta	5420000	5120000	6390000	6800000	6810000	6760000	5560000	5040000	5500000	6850000	6170000	6370000	5370000	4840000	5790000	6390000	6400000	5370000
Q4QQM4	Q4QQM4	P5I11_MOUSE	Trp53i11	Tumor protein p53-inducible protein 11	5410000	5130000	4940000	3210000	3360000	3300000	6400000	6370000	6560000	3870000	3770000	3950000	6240000	6730000	6740000	3050000	3220000	3260000
Q9D8V7	Q9D8V7	SC11C_MOUSE	Sec11c	Signal peptidase complex catalytic subunit SEC11C	5400000	5280000	5200000	4130000	4050000	4120000	3910000	4110000	3700000	2920000	2980000	2840000	4300000	4340000	4490000	3100000	3100000	3220000
Q9Z2M7	Q9Z2M7	PMM2_MOUSE	Pmm2	Phosphomannomutase 2	5390000	4810000	5460000	4620000	4530000	5000000	3990000	4230000	4280000	3760000	3590000	3580000	4920000	4780000	5840000	4110000	3890000	4020000
Q9DC29	Q9DC29	ABCB6_MOUSE	Abcb6	ATP-binding cassette sub-family B member 6, mitochondrial	5390000	5070000	5420000	6500000	6240000	6080000	4910000	5470000	4480000	5940000	5630000	6050000	4260000	3710000	4370000	6590000	6390000	5280000
Q3TKT4	Q3TKT4;Q6DIC0	SMCA4_MOUSE	Smarca4	Transcription activator BRG1	5380000	5550000	5800000	4950000	4920000	4830000	5820000	5480000	5580000	5010000	4800000	4780000	5630000	5640000	5490000	5010000	5120000	5000000
Q9DAW6	Q9DAW6	PRP4_MOUSE	Prpf4	U4/U6 small nuclear ribonucleoprotein Prp4	5380000	5150000	5370000	5380000	5290000	5180000	5770000	5320000	5590000	5210000	4970000	4920000	5250000	5020000	5340000	5050000	5130000	5060000
Q5FWK3	Q5FWK3	RHG01_MOUSE	Arhgap1	Rho GTPase-activating protein 1	5380000	5370000	5710000	4810000	4860000	4970000	5720000	5200000	5540000	4710000	4270000	4340000	5740000	5980000	5950000	4580000	4540000	4560000
P28867	P28867	KPCD_MOUSE	Prkcd	Protein kinase C delta type	5370000	5510000	5760000	4480000	4580000	4550000	6040000	5560000	5620000	4540000	4550000	4520000	5250000	5520000	5090000	4070000	4070000	4120000
Q8BIQ5	Q8BIQ5	CSTF2_MOUSE	Cstf2	Cleavage stimulation factor subunit 2	5370000	5520000	5430000	6210000	5960000	5890000	5510000	5560000	5980000	5960000	6010000	5850000	5710000	5840000	6460000	5840000	5950000	5820000
Q8CGK3	Q8CGK3	LONM_MOUSE	Lonp1	Lon protease homolog, mitochondrial	5350000	5370000	5480000	5570000	5790000	5610000	5930000	5320000	5610000	5330000	5120000	4990000	5210000	5320000	5280000	4930000	5000000	4960000
O55013	O55013	TPPC3_MOUSE	Trappc3	Trafficking protein particle complex subunit 3	5340000	5000000	5420000	6100000	5980000	5590000	4660000	5040000	4870000	6190000	5720000	6080000	5240000	4780000	5400000	6220000	5720000	5890000
Q99KV1	Q99KV1	DJB11_MOUSE	Dnajb11	DnaJ homolog subfamily B member 11	5340000	4860000	5350000	5080000	5070000	5100000	4370000	5000000	5020000	4580000	4530000	4770000	4790000	4690000	4980000	5220000	5170000	5350000
Q99JF8	Q99JF8	PSIP1_MOUSE	Psip1	PC4 and SFRS1-interacting protein	5340000	5370000	6080000	4730000	4660000	4560000	6950000	6250000	6800000	4810000	5040000	4870000	5590000	5640000	5690000	4830000	4780000	4260000
O55098	O55098	STK10_MOUSE	Stk10	Serine/threonine-protein kinase 10	5330000	5190000	5640000	3940000	3890000	3970000	5640000	5590000	5950000	3960000	4050000	4060000	5220000	5260000	5570000	3630000	3600000	3650000
Q9EQ06	Q9EQ06	DHB11_MOUSE	Hsd17b11	Estradiol 17-beta-dehydrogenase 11	5330000	4930000	5670000	3190000	3230000	3250000	7190000	7270000	6990000	3880000	3730000	3720000	6350000	5940000	6090000	3180000	3150000	3170000
Q9D0I9	Q9D0I9	SYRC_MOUSE	Rars	Arginine--tRNA ligase, cytoplasmic	5330000	5230000	5470000	7920000	7900000	8280000	4700000	4790000	4740000	8680000	8370000	8470000	4530000	4750000	4870000	7390000	7340000	7180000
Q8K212	Q8K212	PACS1_MOUSE	Pacs1	Phosphofurin acidic cluster sorting protein 1	5310000	5630000	5550000	5190000	5240000	5400000	5810000	5820000	5640000	5630000	5630000	5500000	5690000	5460000	5400000	4950000	5010000	5490000
P53810	P53810	PIPNA_MOUSE	Pitpna	Phosphatidylinositol transfer protein alpha isoform	5310000	4850000	6180000	5000000	4940000	4920000	6590000	5680000	6280000	5470000	5640000	5460000	5780000	5200000	6300000	4950000	4880000	4270000
P60898	P60898	RPB9_MOUSE	Polr2i	DNA-directed RNA polymerase II subunit RPB9	5310000	6500000	5100000	4740000	4650000	5390000	6260000	5600000	5340000	4970000	4340000	4840000	5900000	4820000	3560000	4740000	4880000	5430000
Q6ZWR6	Q6ZWR6	SYNE1_MOUSE	Syne1	Nesprin-1	5300000	5470000	4730000	2980000	2740000	2930000	6350000	7090000	5770000	2620000	2280000	3190000	4340000	4500000	4090000	2620000	2620000	2990000
Q9CY64	Q9CY64	BIEA_MOUSE	Blvra	Biliverdin reductase A	5300000	5150000	5240000	2880000	2870000	2910000	4220000	4280000	4240000	2930000	2720000	2900000	5050000	5060000	5310000	3160000	3230000	3140000
Q8VDL4	Q8VDL4	ADPGK_MOUSE	Adpgk	ADP-dependent glucokinase	5300000	5510000	5160000	4180000	4360000	4360000	5760000	6090000	5540000	4240000	3710000	4240000	4750000	4920000	4490000	3480000	3680000	3930000
P61290	P61290	PSME3_MOUSE	Psme3	Proteasome activator complex subunit 3	5290000	5180000	5340000	9870000	9640000	10400000	4690000	4470000	4520000	10600000	9770000	9970000	4740000	4940000	5200000	10900000	10800000	10800000
Q8K1I7	Q8K1I7	WIPF1_MOUSE	Wipf1	WAS/WASL-interacting protein family member 1	5290000	4920000	5050000	3340000	3030000	3680000	4030000	5490000	4360000	3030000	2710000	3180000	4480000	5270000	3290000	3350000	3300000	3560000
Q9QYJ0	Q9QYJ0	DNJA2_MOUSE	Dnaja2	DnaJ homolog subfamily A member 2	5280000	5220000	5650000	7590000	7930000	8320000	5520000	4980000	5280000	8150000	8610000	7620000	5510000	5130000	5720000	7710000	7640000	7560000
P70279	P70279	SURF6_MOUSE	Surf6	Surfeit locus protein 6	5280000	5200000	5410000	5200000	5080000	4860000	5190000	5270000	5350000	4710000	4690000	4560000	5550000	5010000	5280000	4500000	4690000	4800000
O54786	O54786	DFFA_MOUSE	Dffa	DNA fragmentation factor subunit alpha	5280000	4980000	5530000	3610000	3490000	3550000	5630000	5920000	6080000	3820000	4060000	3920000	5860000	5840000	6240000	3230000	3270000	3160000
Q9WV55	Q9WV55	VAPA_MOUSE	Vapa	Vesicle-associated membrane protein-associated protein A	5280000	5530000	5720000	5250000	5160000	5030000	4600000	5540000	5920000	5860000	5590000	5520000	5270000	5360000	6270000	5620000	5550000	5430000
Q9CQQ8	Q9CQQ8	LSM7_MOUSE	Lsm7	U6 snRNA-associated Sm-like protein LSm7	5280000	4950000	5330000	5200000	5240000	5110000	5160000	5070000	5660000	5050000	5360000	4940000	4620000	5210000	5630000	4540000	4470000	4510000
Q6PDQ2	Q6PDQ2	CHD4_MOUSE	Chd4	Chromodomain-helicase-DNA-binding protein 4	5270000	5150000	6010000	6260000	6220000	6050000	5520000	5230000	5740000	6530000	6210000	6110000	5200000	5020000	5560000	6420000	6520000	5640000
Q8CIM8	Q8CIM8	INT4_MOUSE	Ints4	Integrator complex subunit 4	5270000	5370000	5180000	5350000	5320000	5260000	5140000	5140000	4900000	5330000	5140000	5160000	4870000	5040000	4690000	5240000	5210000	5490000
P70429	P70429	EVL_MOUSE	Evl	Ena/VASP-like protein	5260000	5930000	5860000	3730000	3640000	4210000	5480000	5720000	5260000	4200000	3760000	4110000	5320000	5550000	5390000	3590000	3860000	3450000
Q9D6Y7	Q9D6Y7	MSRA_MOUSE	Msra	Mitochondrial peptide methionine sulfoxide reductase	5260000	5060000	5080000	4330000	4410000	4440000	4510000	5010000	4690000	3760000	3680000	3750000	4620000	4630000	4920000	3750000	3920000	3630000
Q8QZY9	Q8QZY9	SF3B4_MOUSE	Sf3b4	Splicing factor 3B subunit 4	5230000	4460000	4270000	4410000	4640000	4510000	1910000	4330000	4490000	4160000	4260000	4370000	3900000	4310000	4680000	4420000	4720000	4970000
Q8K2T1	Q8K2T1	NMRL1_MOUSE	Nmral1	NmrA-like family domain-containing protein 1	5220000	5010000	5990000	5000000	4960000	5030000	3550000	3540000	3530000	3130000	3210000	3220000	3520000	3730000	4040000	3780000	3940000	3680000
Q9R1T2	Q9R1T2	SAE1_MOUSE	Sae1	SUMO-activating enzyme subunit 1	5220000	4990000	5850000	5310000	5260000	5060000	6050000	5090000	5760000	5480000	5400000	5050000	5660000	5280000	5860000	4840000	4990000	4310000
Q60648	Q60648	SAP3_MOUSE	Gm2a	Ganglioside GM2 activator	5210000	4540000	5420000	2590000	2650000	2740000	4960000	5870000	6110000	3420000	3350000	3500000	5110000	4590000	6480000	3700000	3590000	3770000
Q61133	Q61133	GSTT2_MOUSE	Gstt2	Glutathione S-transferase theta-2	5200000	5190000	5550000	3350000	3410000	3500000	5560000	4860000	5120000	3030000	2850000	3180000	4870000	4820000	4300000	2600000	2930000	2650000
Q8BHG9	Q8BHG9	CGBP1_MOUSE	Cggbp1	CGG triplet repeat-binding protein 1	5190000	5150000	4970000	3700000	3740000	3770000	5710000	5750000	5530000	3940000	4010000	4160000	5520000	5340000	5520000	3650000	3720000	3860000
Q80X82	Q80X82	SYMPK_MOUSE	Sympk	Symplekin	5190000	5070000	5590000	5320000	5270000	5170000	5490000	5680000	5790000	5580000	5220000	5140000	5340000	5220000	5690000	5150000	5190000	4890000
Q8BXZ1	Q8BXZ1	TMX3_MOUSE	Tmx3	Protein disulfide-isomerase TMX3	5190000	4580000	6600000	5530000	5580000	5400000	6690000	5590000	7510000	5840000	5670000	5380000	5180000	4720000	7610000	4940000	4630000	3240000
Q8R1F0	Q8R1F0	L10K_MOUSE	D8Ertd738e	Leydig cell tumor 10 kDa protein homolog	5190000	5920000	5040000	4360000	4350000	4340000	6520000	7120000	6390000	4560000	5470000	4650000	6750000	7290000	6330000	5130000	5400000	4690000
O08749	O08749	DLDH_MOUSE	Dld	Dihydrolipoyl dehydrogenase, mitochondrial	5180000	5010000	5820000	5300000	5310000	5110000	6950000	5660000	6640000	4950000	4880000	4510000	5430000	5320000	6000000	4440000	4400000	4350000
O08579	O08579	EMD_MOUSE	Emd	Emerin	5170000	4830000	4770000	6480000	6370000	6430000	4560000	5530000	5030000	7030000	6760000	7530000	5240000	5370000	5370000	6580000	6350000	6610000
Q8CG72	Q8CG72	ARHL2_MOUSE	Adprhl2	ADP-ribose glycohydrolase ARH3	5170000	5270000	5670000	3940000	3950000	4100000	6700000	5980000	5910000	4860000	4330000	4670000	5130000	5510000	5890000	3950000	3930000	4140000
Q6PB66	Q6PB66	LPPRC_MOUSE	Lrpprc	Leucine-rich PPR motif-containing protein, mitochondrial	5170000	5100000	5650000	8720000	8590000	8690000	5910000	5570000	5750000	8840000	9110000	8460000	5250000	5030000	5610000	8400000	8250000	8270000
Q9DCF9	Q9DCF9	SSRG_MOUSE	Ssr3	Translocon-associated protein subunit gamma	5170000	5600000	4580000	4570000	4160000	4520000	4100000	4600000	4040000	4030000	3300000	4350000	5150000	4690000	4220000	3620000	4020000	5180000
Q8CGC7	Q8CGC7	SYEP_MOUSE	Eprs	Bifunctional glutamate/proline--tRNA ligase	5160000	5340000	5580000	8480000	8550000	8200000	4370000	4390000	4430000	8130000	7850000	7890000	4670000	4720000	4640000	8220000	8340000	7500000
Q8BP47	Q8BP47	SYNC_MOUSE	Nars	Asparagine--tRNA ligase, cytoplasmic	5150000	4740000	5520000	8250000	8350000	7680000	3660000	3660000	3510000	6590000	6660000	6400000	3690000	3880000	3750000	7520000	7960000	7230000
Q8CCF0	Q8CCF0	PRP31_MOUSE	Prpf31	U4/U6 small nuclear ribonucleoprotein Prp31	5150000	5460000	5860000	6010000	5800000	6390000	6420000	5870000	5530000	5850000	5720000	5780000	5660000	5120000	5460000	5600000	5940000	5400000
Q8BFY9	Q8BFY9	TNPO1_MOUSE	Tnpo1	Transportin-1	5140000	5520000	5860000	7310000	7390000	7360000	5690000	5350000	5340000	7420000	7340000	7510000	5900000	5860000	5760000	7980000	7730000	7350000
P70318	P52912;P70318	TIAR_MOUSE	Tial1	Nucleolysin TIAR	5130000	5110000	5680000	5150000	5240000	5280000	5990000	5190000	5450000	5740000	5180000	5440000	5540000	4900000	5200000	5670000	5730000	5160000
Q1HFZ0	Q1HFZ0	NSUN2_MOUSE	Nsun2	tRNA (cytosine(34)-C(5))-methyltransferase	5130000	5130000	4820000	8510000	8560000	8630000	4230000	4120000	4170000	8600000	8390000	7930000	4150000	4100000	4050000	7940000	7950000	8260000
Q9R1C7	Q9R1C7	PR40A_MOUSE	Prpf40a	Pre-mRNA-processing factor 40 homolog A	5130000	4740000	5380000	5280000	5240000	5110000	5470000	5640000	6010000	5490000	5470000	5340000	5340000	4830000	5810000	5050000	5030000	4870000
P45952	P45952	ACADM_MOUSE	Acadm	Medium-chain specific acyl-CoA dehydrogenase, mitochondrial	5100000	4920000	4970000	4000000	3960000	4100000	4410000	4770000	4640000	3340000	3310000	3490000	4510000	4250000	4610000	3050000	2960000	3140000
Q9CQW2	Q8VEH3;Q9CQW2	ARL8B_MOUSE	Arl8b	ADP-ribosylation factor-like protein 8B	5100000	4490000	6540000	5270000	5260000	5000000	7490000	6340000	7370000	5730000	5500000	5490000	5290000	4770000	5280000	5050000	5420000	4020000
Q8CCK0	Q8CCK0	H2AW_MOUSE	H2afy2	Core histone macro-H2A.2	5090000	3760000	4220000	3080000	2960000	2490000	1580000	5650000	5840000	2690000	3770000	4510000	3690000	3810000	4720000	3220000	3140000	2590000
Q8VEE4	Q8VEE4	RFA1_MOUSE	Rpa1	Replication protein A 70 kDa DNA-binding subunit	5090000	4940000	5280000	5130000	5220000	5360000	4740000	5020000	4910000	5020000	4850000	4970000	4660000	4670000	4910000	5560000	5650000	5500000
Q5SUF2	Q5SUF2	LC7L3_MOUSE	Luc7l3	Luc7-like protein 3	5080000	4840000	5010000	4980000	4970000	5100000	4780000	4990000	5090000	5090000	5240000	5210000	4680000	4720000	4990000	4710000	4820000	4770000
Q9JKY5	Q8VD75;Q9JKY5	HIP1R_MOUSE	Hip1r	Huntingtin-interacting protein 1-related protein	5080000	5010000	5030000	4390000	4300000	4250000	4490000	4710000	4530000	4180000	4230000	4050000	5060000	4950000	5070000	4330000	4410000	4720000
Q99LD4	Q99LD4	CSN1_MOUSE	Gps1	COP9 signalosome complex subunit 1	5080000	5030000	5390000	6180000	6160000	6310000	4480000	4520000	4700000	6240000	5790000	5990000	4770000	4500000	4680000	5540000	5680000	5310000
Q9CQM9	Q9CQM9	GLRX3_MOUSE	Glrx3	Glutaredoxin-3	5070000	5180000	5130000	6420000	6270000	6880000	3910000	3690000	4000000	6610000	6720000	7000000	4150000	4480000	4710000	6880000	6730000	6670000
P46414	P46414	CDN1B_MOUSE	Cdkn1b	Cyclin-dependent kinase inhibitor 1B	5070000	5260000	5220000	1220000	1260000	1170000	5990000	6180000	6370000	1270000	1190000	1220000	7140000	6130000	7070000	1440000	1470000	1490000
Q9CQ54	Q9CQ54	NDUC2_MOUSE	Ndufc2	NADH dehydrogenase [ubiquinone] 1 subunit C2	5070000	5390000	5580000	5220000	5300000	5470000	5330000	5410000	5560000	6070000	6110000	5830000	4810000	4310000	4940000	4830000	5050000	4620000
Q9R0Q7	Q9R0Q7	TEBP_MOUSE	Ptges3	Prostaglandin E synthase 3	5070000	4180000	5340000	7430000	6880000	5680000	3830000	3800000	5540000	7900000	8860000	6760000	4320000	5320000	5240000	8710000	8760000	5970000
Q8VDP3	Q8VDP3	MICA1_MOUSE	Mical1	[F-actin]-monooxygenase MICAL1	5070000	5110000	5050000	3480000	3430000	3360000	5160000	5220000	5160000	3670000	3680000	3780000	5600000	5540000	5690000	3730000	3750000	4080000
Q569Z5	Q569Z5	DDX46_MOUSE	Ddx46	Probable ATP-dependent RNA helicase DDX46	5060000	4730000	5020000	4410000	4390000	4490000	4710000	4880000	4710000	4410000	4320000	4360000	5000000	4970000	4870000	4370000	4330000	4280000
P42208	P42208	SEPT2_MOUSE	2024-09-02	Septin-2	5060000	4910000	4800000	6240000	6210000	6350000	3960000	3900000	3950000	5520000	5580000	5620000	4300000	4270000	4280000	5930000	5890000	6370000
Q61699	Q61699	HS105_MOUSE	Hsph1	Heat shock protein 105 kDa	5060000	5210000	5230000	9560000	9420000	9650000	5170000	5050000	5090000	10800000	10200000	10200000	5800000	5550000	5270000	11400000	11400000	11600000
Q61881	Q61881	MCM7_MOUSE	Mcm7	DNA replication licensing factor MCM7	5050000	5160000	5090000	9090000	9140000	9610000	3080000	2910000	2880000	7870000	7310000	7760000	3380000	3630000	3370000	10000000	9940000	9790000
Q8K4Z5	Q8K4Z5	SF3A1_MOUSE	Sf3a1	Splicing factor 3A subunit 1	5040000	5080000	5360000	5430000	5310000	5380000	5610000	5310000	5530000	5420000	5040000	5420000	5280000	4860000	5520000	5460000	5280000	5190000
P61750	P61750	ARF4_MOUSE	Arf4	ADP-ribosylation factor 4	5040000	4440000	5860000	7500000	5590000	6280000	3980000	3460000	5150000	5390000	3930000	4210000	2050000	3650000	3000000	4520000	4010000	4340000
Q8CFI7	Q8CFI7	RPB2_MOUSE	Polr2b	DNA-directed RNA polymerase II subunit RPB2	5020000	5310000	5230000	4620000	4640000	4780000	5250000	5630000	5340000	5010000	4850000	4980000	4930000	5060000	4710000	4840000	4940000	4870000
Q8BXV2	Q8BXV2	BRI3B_MOUSE	Bri3bp	BRI3-binding protein	5020000	5390000	4740000	3490000	3590000	3750000	4310000	5740000	5060000	3690000	3710000	3800000	5210000	5400000	4260000	3560000	3720000	4390000
Q9CQY5	Q9CQY5	MAGT1_MOUSE	Magt1	Magnesium transporter protein 1	5020000	5150000	4380000	3140000	3150000	3360000	4390000	4630000	3860000	3120000	3110000	3630000	3980000	4500000	3780000	3300000	3730000	3950000
Q99N69	Q99N69	LPXN_MOUSE	Lpxn	Leupaxin	5020000	4910000	5880000	6200000	6100000	5940000	5140000	4680000	5300000	6020000	5630000	5420000	5480000	4970000	4340000	6090000	6270000	5780000
P63028	P63028	TCTP_MOUSE	Tpt1	Translationally-controlled tumor protein	5000000	5660000	12000000	17700000	17900000	18600000	10100000	6650000	9800000	24000000	24500000	22500000	6310000	4430000	7780000	20300000	21500000	10300000
P08775	P08775	RPB1_MOUSE	Polr2a	DNA-directed RNA polymerase II subunit RPB1	4990000	5060000	5210000	4180000	4230000	4310000	5360000	5690000	5540000	4600000	4460000	4510000	5030000	5120000	5040000	4460000	4610000	4780000
Q6ZWY8	Q6ZWY8	TYB10_MOUSE	Tmsb10	Thymosin beta-10	4990000	5830000	6550000	4240000	4890000	7470000	23100000	12700000	6850000	9770000	5920000	8920000	4800000	5020000	2960000	4840000	3300000	4220000
Q9D1L9	Q9D1L9	LTOR5_MOUSE	Lamtor5	Ragulator complex protein LAMTOR5	4990000	3960000	4660000	4580000	4330000	4390000	5540000	5590000	5690000	4810000	4180000	4940000	4160000	3960000	3290000	4550000	4890000	4990000
P00375	P00375	DYR_MOUSE	Dhfr	Dihydrofolate reductase	4990000	4850000	5120000	5960000	5820000	6060000	3320000	2820000	2960000	4260000	4360000	4090000	3440000	3510000	3550000	6300000	6360000	6700000
P07091	P07091	S10A4_MOUSE	S100a4	Protein S100-A4	4990000	4680000	5320000	2120000	2020000	2190000	4930000	6130000	5780000	1140000	1120000	1070000	3200000	3390000	3710000	1240000	1410000	1230000
Q8K4I3	Q8K4I3	ARHG6_MOUSE	Arhgef6	Rho guanine nucleotide exchange factor 6	4980000	4880000	5160000	4540000	4530000	4560000	4670000	4950000	4940000	4560000	4330000	4450000	4800000	4890000	4790000	4660000	4620000	4840000
P68181	P05132;P68181	KAPCB_MOUSE	Prkacb	cAMP-dependent protein kinase catalytic subunit beta	4980000	4750000	4780000	3900000	3820000	3940000	5050000	4680000	5020000	4140000	3950000	3860000	4690000	4620000	4660000	3590000	3570000	3610000
P97310	P97310	MCM2_MOUSE	Mcm2	DNA replication licensing factor MCM2	4970000	5390000	5540000	9380000	9180000	9320000	3700000	3290000	3240000	7710000	7280000	7200000	3140000	3460000	3530000	9240000	9650000	8280000
P08905	P08905;P17897;P61626	LYZ2_MOUSE	Lyz2	Lysozyme C-2	4970000	4990000	4130000	208368	236335	270648	4950000	8040000	6870000	258337	224273	202586	4210000	3150000	4280000	144230	173158
P84091	P84091	AP2M1_MOUSE	Ap2m1	AP-2 complex subunit mu	4970000	5120000	4910000	4430000	4530000	4610000	4440000	4640000	4410000	4090000	4040000	4300000	4740000	4670000	4280000	4010000	4240000	4340000
Q8VDN2	Q8VDN2	AT1A1_MOUSE	Atp1a1	Sodium/potassium-transporting ATPase subunit alpha-1	4960000	4910000	5120000	6410000	6240000	6260000	4050000	4230000	4350000	6080000	6000000	6100000	4290000	4280000	4410000	6130000	6260000	6280000
P22892	P22892	AP1G1_MOUSE	Ap1g1	AP-1 complex subunit gamma-1	4960000	4980000	5330000	4630000	4730000	4730000	5000000	4530000	4700000	4720000	4080000	4320000	4400000	4740000	4380000	4430000	4440000	4420000
O35643	O35643	AP1B1_MOUSE	Ap1b1	AP-1 complex subunit beta-1	4960000	4830000	5180000	4280000	4230000	4340000	5130000	4660000	4860000	4190000	4060000	3830000	5130000	5180000	5430000	3750000	4100000	4110000
Q3TIR3	Q3TIR3;Q80XE1	RIC8A_MOUSE	Ric8a	Synembryn-A	4950000	4920000	4870000	4370000	4280000	4500000	5080000	5220000	5080000	5110000	4920000	5130000	5220000	4950000	4850000	4400000	4530000	4920000
P54775	P54775	PRS6B_MOUSE	Psmc4	26S proteasome regulatory subunit 6B	4940000	4980000	4980000	6320000	6500000	6840000	4530000	4320000	4220000	6670000	6000000	6680000	4080000	4260000	4390000	6410000	6400000	6640000
Q9DC70	Q9DC70	NDUS7_MOUSE	Ndufs7	NADH dehydrogenase [ubiquinone] iron-sulfur protein 7, mitochondrial	4940000	5450000	6180000	5610000	5500000	5530000	5830000	5860000	6330000	6170000	5640000	5700000	5380000	5340000	5910000	5240000	5610000	5090000
Q9JHU4	Q9JHU4	DYHC1_MOUSE	Dync1h1	Cytoplasmic dynein 1 heavy chain 1	4940000	5040000	5260000	4890000	4920000	4920000	4550000	4470000	4430000	4610000	4370000	4490000	4690000	4670000	4740000	4540000	4460000	4510000
Q9D7G0	Q9D7G0	PRPS1_MOUSE	Prps1	Ribose-phosphate pyrophosphokinase 1	4930000	4750000	5000000	5530000	5330000	5190000	4640000	4540000	4560000	5620000	5740000	5440000	4070000	4460000	4370000	5560000	5460000	5670000
Q9WU78	Q9WU78	PDC6I_MOUSE	Pdcd6ip	Programmed cell death 6-interacting protein	4930000	4770000	5050000	5040000	5060000	5230000	5150000	5110000	5020000	5690000	5790000	5630000	4900000	4760000	5270000	5090000	5040000	5100000
Q80ZJ1	Q80ZJ1	RAP2A_MOUSE	Rap2a	Ras-related protein Rap-2a	4920000	6150000	176083	285729	302239	914760	254272	3660000	210974	523964	473101	2120000	6450000	7350000	298437	173786	205973	5270000
P18608	P18608	HMGN1_MOUSE	Hmgn1	Non-histone chromosomal protein HMG-14	4920000	4550000	4030000	4120000	3840000	2820000	5200000	5170000	5700000	3890000	3980000	4200000	5090000	5540000	4390000	3810000	3300000	3860000
Q99LP6	Q99LP6	GRPE1_MOUSE	Grpel1	GrpE protein homolog 1, mitochondrial	4920000	5000000	4940000	7090000	6990000	7740000	4510000	4860000	4790000	6970000	7450000	7370000	4950000	5010000	5350000	7580000	7840000	7850000
P35441	P35441	TSP1_MOUSE	Thbs1	Thrombospondin-1	4910000	4590000	4630000	684733	706280	674452	1870000	2020000	1880000	507652	451203	548277	3210000	3290000	3290000	360004	379728	380050
Q9D7H3	Q9D7H3	RTCA_MOUSE	RtcA	RNA 3'-terminal phosphate cyclase	4910000	5050000	5620000	3920000	3920000	3700000	5030000	5610000	5740000	3910000	4100000	4070000	4900000	5330000	5710000	3970000	4160000	3620000
Q9CXP8	Q9CXP8	GBG10_MOUSE	Gng10	Guanine nucleotide-binding protein G(I)/G(S)/G(O) subunit gamma-10	4890000	4740000	4220000	4090000	4060000	4330000	2920000	5720000	5430000	5230000	5150000	5760000	4970000	4870000	5010000	4920000	4200000	5500000
Q3UHX2	Q3UHX2	HAP28_MOUSE	Pdap1	28 kDa heat- and acid-stable phosphoprotein	4890000	5410000	5440000	7350000	7600000	7840000	4790000	4600000	4580000	7360000	7140000	7400000	4690000	4420000	4430000	6670000	6790000	6680000
Q9D0W5	Q9D0W5	PPIL1_MOUSE	Ppil1	Peptidyl-prolyl cis-trans isomerase-like 1	4880000	4500000	5350000	4340000	4400000	4340000	5170000	4420000	4890000	4150000	4080000	4090000	3620000	4280000	4750000	4270000	3950000	3830000
Q9CQE8	Q9CQE8	RTRAF_MOUSE	RTRAF	RNA transcription, translation and transport factor protein	4870000	4820000	5150000	5650000	5490000	5880000	5360000	5100000	5280000	5370000	6260000	5630000	4520000	4420000	4840000	5390000	5250000	5310000
O70152	O70152	DPM1_MOUSE	Dpm1	Dolichol-phosphate mannosyltransferase subunit 1	4870000	5010000	4470000	3780000	3670000	3730000	4740000	5530000	5130000	4000000	4120000	4230000	5040000	5350000	5130000	3770000	3560000	3880000
Q80TY0	Q80TY0	FNBP1_MOUSE	Fnbp1	Formin-binding protein 1	4860000	4530000	5200000	6990000	7130000	6760000	5110000	4740000	4990000	7960000	8040000	7890000	4920000	4790000	5000000	6820000	6900000	6480000
Q8VCT3	Q8VCT3	AMPB_MOUSE	Rnpep	Aminopeptidase B	4850000	4790000	4940000	2940000	2900000	3050000	4450000	4440000	4560000	2780000	2730000	2690000	4970000	5190000	4990000	3030000	2980000	3170000
Q6P542	Q6P542	ABCF1_MOUSE	Abcf1	ATP-binding cassette sub-family F member 1	4850000	4960000	5170000	7300000	7150000	6720000	4420000	4090000	4000000	6810000	6640000	6730000	4810000	4710000	4560000	6910000	7190000	6650000
Q9JHU9	Q9JHU9	INO1_MOUSE	Isyna1	Inositol-3-phosphate synthase 1	4840000	4950000	4700000	7540000	7260000	7800000	3990000	4530000	4180000	8650000	7790000	8060000	4260000	4330000	3970000	9010000	9170000	9140000
Q61093	Q61093	CY24B_MOUSE	Cybb	Cytochrome b-245 heavy chain	4840000	4180000	4460000	4740000	4800000	4610000	3680000	4350000	4550000	4240000	4220000	4090000	3110000	3060000	2720000	3950000	4200000	3950000
Q99KE1	Q99KE1	MAOM_MOUSE	Me2	NAD-dependent malic enzyme, mitochondrial	4840000	4690000	5500000	3820000	3750000	3800000	6370000	5790000	6050000	3860000	3910000	3630000	5330000	5080000	5530000	3910000	3850000	3680000
Q9D0I8	Q9D0I8	MRT4_MOUSE	Mrto4	mRNA turnover protein 4 homolog	4830000	3840000	5310000	10800000	11300000	10200000	4920000	4200000	4670000	11400000	11300000	10800000	4360000	4430000	4780000	12000000	11900000	9930000
Q6PAR5	Q6PAR5	GAPD1_MOUSE	Gapvd1	GTPase-activating protein and VPS9 domain-containing protein 1	4830000	5260000	4900000	6030000	6050000	6220000	4140000	4160000	4040000	5890000	5580000	5650000	4260000	4190000	4050000	5690000	5800000	6190000
Q8BVI4	Q8BVI4	DHPR_MOUSE	Qdpr	Dihydropteridine reductase	4830000	5600000	7260000	6490000	6150000	5320000	7090000	3440000	7040000	6150000	5060000	4940000	6070000	6020000	6470000	5120000	5650000	5110000
P01660	P01654;P01655;P01656;P01657;P01659;P01660;P01664;P01665;P01666;P01667;P01668;P01669;P01670;P01671;P01672;P01673;P03977	KV3A8_MOUSE		Ig kappa chain V-III region PC 3741/TEPC 111	4820000	5700000	4520000	3660000	3460000	3700000	3460000	4250000	3700000	3220000	3090000	3560000	5070000	4970000	4350000	3250000	3370000	4440000
Q9D880	Q9D880	TIM50_MOUSE	Timm50	Mitochondrial import inner membrane translocase subunit TIM50	4810000	4800000	4740000	6060000	5810000	6440000	4100000	4670000	4270000	5730000	5440000	5630000	4410000	4720000	4150000	5890000	5950000	6330000
Q80UM3	Q80UM3;Q9DBB4	NAA15_MOUSE	Naa15	N-alpha-acetyltransferase 15, NatA auxiliary subunit	4810000	4550000	4790000	8350000	8630000	8400000	3740000	3950000	3970000	8890000	8840000	9120000	3900000	3820000	4270000	8540000	8500000	7710000
Q9CSN1	Q9CSN1	SNW1_MOUSE	Snw1	SNW domain-containing protein 1	4810000	5380000	5540000	5670000	5520000	5790000	5430000	5170000	5670000	5810000	5450000	5720000	5300000	5050000	5100000	5360000	5830000	5090000
O35691	O35691	PININ_MOUSE	Pnn	Pinin	4810000	4710000	4990000	4610000	4590000	4520000	4520000	5550000	5250000	4830000	4340000	4790000	4810000	4910000	4760000	4820000	5000000	4890000
P28650	P28650	PURA1_MOUSE	Adssl1	Adenylosuccinate synthetase isozyme 1	4810000	4750000	5150000	2540000	2570000	2630000	4170000	4320000	4340000	1590000	1590000	1610000	4360000	4360000	4250000	1690000	1670000	1820000
Q64521	Q64521	GPDM_MOUSE	Gpd2	Glycerol-3-phosphate dehydrogenase, mitochondrial	4810000	4760000	4850000	3830000	3850000	3850000	6250000	6320000	6440000	4710000	4500000	4500000	5810000	6000000	5800000	4310000	4410000	4380000
Q6PHZ2	Q6PHZ2	KCC2D_MOUSE	Camk2d	Calcium/calmodulin-dependent protein kinase type II subunit delta	4810000	4700000	5190000	3950000	3790000	3990000	4830000	4840000	4700000	3900000	4320000	3980000	4710000	4550000	5200000	3430000	3470000	3460000
O08664	O08664;Q921K9;Q9CXE2	BCL7C_MOUSE	Bcl7c	B-cell CLL/lymphoma 7 protein family member C	4810000	4830000	4340000	3860000	3900000	3640000	4580000	5320000	4840000	4140000	4320000	4150000	4420000	4850000	5090000	3980000	4160000	4340000
Q99KJ8	Q99KJ8	DCTN2_MOUSE	Dctn2	Dynactin subunit 2	4800000	5130000	4560000	4170000	4150000	4260000	4320000	4430000	4210000	4000000	3940000	3960000	4920000	4620000	4780000	3790000	3880000	4110000
P49935	P49935	CATH_MOUSE	Ctsh	Pro-cathepsin H	4790000	4610000	5450000	2240000	2140000	2070000	4680000	4130000	4660000	1960000	2090000	2150000	4580000	4570000	5480000	2610000	2340000	2340000
Q9QYS9	Q9QYS9	QKI_MOUSE	Qki	Protein quaking	4790000	4810000	4510000	3180000	3130000	3470000	4480000	4870000	4420000	3570000	3360000	3360000	4100000	4760000	4610000	3570000	3730000	4170000
Q9Z0X1	Q9Z0X1	AIFM1_MOUSE	Aifm1	Apoptosis-inducing factor 1, mitochondrial	4780000	4570000	4700000	4140000	4090000	4180000	4710000	4850000	4850000	4050000	3940000	4030000	4690000	4600000	4890000	3750000	3940000	4060000
P46061	P46061	RAGP1_MOUSE	Rangap1	Ran GTPase-activating protein 1	4780000	4580000	4860000	6670000	6520000	6730000	4500000	4290000	4280000	6890000	6960000	6380000	4940000	4550000	4790000	8060000	8270000	8660000
Q9R0X4	Q32MW3;Q9R0X4	ACOT9_MOUSE	Acot9	Acyl-coenzyme A thioesterase 9, mitochondrial	4760000	4580000	4630000	3500000	3530000	3590000	5530000	6020000	5760000	3930000	3980000	3730000	5190000	5220000	5380000	3530000	3340000	3690000
Q91YR7	Q91YR7	PRP6_MOUSE	Prpf6	Pre-mRNA-processing factor 6	4760000	4910000	4640000	4350000	4400000	4360000	4630000	4830000	4850000	4570000	4560000	4610000	4580000	4690000	4500000	4360000	4320000	4680000
O35685	O35685	NUDC_MOUSE	Nudc	Nuclear migration protein nudC	4760000	4710000	5030000	9550000	9720000	10100000	3790000	3870000	3730000	9400000	8850000	9120000	4190000	4090000	4700000	9540000	9830000	9420000
Q8BH04	Q8BH04	PCKGM_MOUSE	Pck2	Phosphoenolpyruvate carboxykinase [GTP], mitochondrial	4750000	4720000	4960000	4260000	4390000	4560000	5640000	5760000	5530000	4590000	4500000	4430000	5200000	5460000	5170000	4460000	4670000	4470000
Q9CQC7	Q9CQC7	NDUB4_MOUSE	Ndufb4	NADH dehydrogenase [ubiquinone] 1 beta subcomplex subunit 4	4750000	4980000	4510000	4130000	3920000	4140000	4150000	4280000	4330000	4490000	4500000	4700000	3740000	5090000	4490000	3910000	3740000	4000000
Q8BPB0;Q921Y0	Q8BPB0;Q921Y0	MOB1A_MOUSE;MOB1B_MOUSE	Mob1a;Mob1b	MOB kinase activator 1B	4750000	4750000	5400000	5330000	5490000	5630000	5160000	5730000	5590000	6490000	6380000	6440000	6170000	6190000	6450000	6140000	5660000	6290000
Q8BQ30	Q8BQ30	PPR18_MOUSE	Ppp1r18	Phostensin	4750000	4470000	4520000	3780000	3740000	3850000	4360000	5230000	5110000	4050000	3750000	3990000	5800000	5540000	5580000	4330000	4010000	4360000
P51437	P51437	CAMP_MOUSE	Camp	Cathelicidin antimicrobial peptide	4740000	4920000	4430000	427576	436186	424103	17000000	18300000	17200000	685543	720328	757607	6090000	5280000	5900000	451949	461794	494094
Q9WUM4	Q9WUM4	COR1C_MOUSE	Coro1c	Coronin-1C	4740000	4360000	4860000	4040000	3940000	3770000	4310000	4580000	4430000	3710000	3350000	3470000	4640000	4310000	4070000	3980000	3830000	4020000
P21981	P21981	TGM2_MOUSE	Tgm2	Protein-glutamine gamma-glutamyltransferase 2	4740000	4470000	4630000	598590	604614	598464	2120000	2170000	2230000	230002	192866	211839	3820000	3470000	3640000	331892	356599	398304
Q3ULW8	Q3ULW8	PARP3_MOUSE	Parp3	Protein mono-ADP-ribosyltransferase PARP3	4730000	4440000	4860000	3260000	3310000	3160000	5330000	4890000	5280000	3560000	3640000	3700000	4840000	5050000	5070000	3060000	3010000	3020000
Q9ERS2	Q9ERS2	NDUAD_MOUSE	Ndufa13	NADH dehydrogenase [ubiquinone] 1 alpha subcomplex subunit 13	4730000	4270000	7630000	6880000	6930000	6310000	8240000	5890000	7790000	7010000	7760000	6240000	5600000	5590000	7210000	6020000	7110000	3730000
Q8JZX4	Q8JZX4	SPF45_MOUSE	Rbm17	Splicing factor 45	4720000	4450000	4550000	5510000	5550000	5330000	4790000	4740000	4870000	5700000	5770000	5590000	5070000	4760000	5040000	5760000	5480000	5440000
Q9QWR8	Q9QWR8	NAGAB_MOUSE	Naga	Alpha-N-acetylgalactosaminidase	4720000	4080000	6200000	915513	857653	920778	3700000	3070000	3540000	771262	688303	733438	3620000	3610000	5440000	1200000	553791	574922
P97760	P97760	RPB3_MOUSE	Polr2c	DNA-directed RNA polymerase II subunit RPB3	4720000	4850000	4380000	4400000	4270000	4570000	4410000	5090000	4640000	4690000	4130000	4630000	4800000	4450000	4390000	4320000	4490000	4890000
P63037	P63037	DNJA1_MOUSE	Dnaja1	DnaJ homolog subfamily A member 1	4700000	4390000	5310000	9430000	9370000	9910000	5120000	5190000	5720000	11100000	11200000	11000000	5840000	5360000	6040000	11800000	12400000	10700000
Q9DB15	Q9DB15	RM12_MOUSE	Mrpl12	39S ribosomal protein L12, mitochondrial	4700000	4450000	4930000	6640000	6700000	6890000	5090000	5080000	4970000	7010000	6650000	6630000	4780000	4450000	5290000	7410000	7320000	7090000
P11835	P11835	ITB2_MOUSE	Itgb2	Integrin beta-2	4690000	4710000	4680000	2790000	2840000	2840000	5160000	5500000	5250000	2640000	2620000	2690000	3930000	4110000	4310000	2510000	2420000	2640000
Q05D44	Q05D44	IF2P_MOUSE	Eif5b	Eukaryotic translation initiation factor 5B	4690000	4450000	5090000	8190000	8190000	8110000	3630000	4190000	3990000	8280000	8070000	8330000	4160000	4110000	4360000	7620000	7750000	7240000
P06330	P06330	HVM51_MOUSE		Ig heavy chain V region AC38 205.12	4690000	4340000	5640000	3920000	3760000	3600000	3820000	3370000	3620000	2960000	2950000	2830000	2850000	4080000	4340000	3650000	3540000	2920000
Q6NZJ6	Q6NZJ6	IF4G1_MOUSE	Eif4g1	Eukaryotic translation initiation factor 4 gamma 1	4680000	4860000	4800000	10100000	9850000	9950000	3520000	3920000	3920000	10600000	10400000	10800000	3980000	4040000	4130000	10200000	10300000	10100000
P62814	P62814	VATB2_MOUSE	Atp6v1b2	V-type proton ATPase subunit B, brain isoform	4670000	4450000	4580000	4180000	4140000	3980000	3810000	3990000	4090000	3650000	3510000	3350000	4290000	3960000	4290000	3720000	3760000	3520000
Q9CYZ2	Q9CYZ2	TPD54_MOUSE	Tpd52l2	Tumor protein D54	4670000	4640000	4920000	5770000	5230000	5550000	3820000	4110000	4250000	5330000	5150000	5180000	3850000	3870000	4710000	5100000	4930000	4150000
Q9Z315	Q9Z315	SNUT1_MOUSE	Sart1	U4/U6.U5 tri-snRNP-associated protein 1	4660000	5070000	4680000	5090000	4980000	4800000	4520000	4870000	4850000	5040000	4800000	4880000	5070000	4820000	4890000	4980000	5230000	4930000
G3X987	G3X987	GIMA9_MOUSE	Gimap9	GTPase IMAP family member 9	4660000	4560000	4990000	4550000	4510000	4730000	5040000	5480000	5210000	4830000	5090000	5240000	4720000	5510000	5780000	4260000	4150000	4080000
Q6PFR5	Q6PFR5	TRA2A_MOUSE	Tra2a	Transformer-2 protein homolog alpha	4660000	4400000	4560000	5200000	5510000	5280000	3530000	4780000	4730000	5550000	5520000	6020000	4220000	4160000	4450000	5380000	5090000	5460000
P57722	P57722	PCBP3_MOUSE	Pcbp3	Poly(rC)-binding protein 3	4650000	5220000	5050000	5070000	3420000	4400000	4990000	4780000	5090000	6150000	4610000	6210000	3690000	3590000	3630000	3950000	4450000	4010000
A2ADY9	A2ADY9	DDI2_MOUSE	Ddi2	Protein DDI1 homolog 2	4650000	4750000	4680000	4260000	4200000	4540000	4160000	4570000	4230000	3940000	3600000	3970000	4540000	4550000	4330000	3860000	3890000	4430000
P50516	P50516	VATA_MOUSE	Atp6v1a	V-type proton ATPase catalytic subunit A	4650000	4330000	5120000	4110000	4070000	4170000	4280000	4340000	4310000	3610000	3520000	3580000	4030000	4150000	4540000	3710000	3780000	3460000
P25799	P25799	NFKB1_MOUSE	Nfkb1	Nuclear factor NF-kappa-B p105 subunit	4640000	4480000	4680000	8150000	8200000	7870000	4430000	4410000	4530000	9830000	9590000	9100000	4310000	4330000	4290000	8510000	8570000	8280000
Q8BZ03	Q8BZ03;Q8K1Y2	KPCD2_MOUSE	Prkd2	Serine/threonine-protein kinase D2	4630000	5160000	5050000	3880000	3880000	3740000	4970000	4710000	4910000	4200000	3970000	3940000	5260000	4780000	4670000	3840000	3920000	3850000
Q8BTW3	Q8BTW3	EXOS6_MOUSE	Exosc6	Exosome complex component MTR3	4630000	4860000	4450000	4760000	4520000	4340000	4140000	4270000	4270000	4800000	4690000	4810000	4410000	4070000	3730000	4370000	4590000	5270000
P17047	P17047	LAMP2_MOUSE	Lamp2	Lysosome-associated membrane glycoprotein 2	4620000	4500000	4610000	3550000	3390000	3420000	3380000	4000000	4080000	3400000	3130000	3280000	3790000	4010000	3950000	3180000	3320000	3590000
Q99M28	Q99M28	RNPS1_MOUSE	Rnps1	RNA-binding protein with serine-rich domain 1	4620000	1680000	10900000	9590000	9270000	10100000	12000000	8100000	10800000	10200000	8250000	9550000	5460000	2480000	9680000	9320000	9950000	4060000
Q99P72	Q99P72	RTN4_MOUSE	Rtn4	Reticulon-4	4610000	4630000	4500000	4090000	4250000	4510000	4370000	4970000	4680000	4230000	4210000	4470000	4700000	4340000	4400000	4220000	4320000	4360000
P14901	P14901	HMOX1_MOUSE	Hmox1	Heme oxygenase 1	4610000	3900000	8690000	500084	487150	532895	4450000	3630000	4820000	279557	270141	264025	5340000	4990000	7190000	459293	566025	441420
P01633	P01633;P01634	KV5A1_MOUSE	Igk-V19-17	Ig kappa chain V19-17	4610000	4560000	4970000	3190000	3380000	3340000	3930000	3780000	4030000	2880000	2110000	2650000	3800000	3810000	3320000	2590000	2740000	3100000
Q8BSQ9	Q8BSQ9	PB1_MOUSE	Pbrm1	Protein polybromo-1	4610000	4420000	4840000	4620000	4560000	4690000	4930000	4790000	4920000	4200000	4320000	4280000	4320000	4180000	4680000	4470000	4440000	4230000
Q9R0N0	Q9R0N0	GALK1_MOUSE	Galk1	Galactokinase	4610000	5070000	5420000	6060000	5640000	5480000	4170000	4170000	4590000	5820000	5600000	5270000	4700000	4730000	4970000	6340000	6270000	5400000
Q9Z2I9	Q9Z2I9	SUCB1_MOUSE	Sucla2	Succinate--CoA ligase [ADP-forming] subunit beta, mitochondrial	4610000	4430000	4780000	4140000	4140000	4180000	5740000	5490000	5680000	4430000	4520000	4230000	4960000	4690000	5420000	4130000	4170000	4060000
P02662	P02662	CASA1_BOVIN	CSN1S1	Alpha-S1-casein	4600000	2310000	1460000	5200000	5170000	2420000	1380000	2560000	1720000	6600000	9250000	3960000	6730000	2720000	20000000	2060000	36400000	3890000
Q8K3C3	Q8K3C3	LZIC_MOUSE	Lzic	Protein LZIC	4580000	4600000	4520000	4230000	4420000	4650000	4020000	3960000	3910000	4340000	4100000	4440000	4350000	4290000	4730000	3790000	3890000	3900000
P32233	P32233	DRG1_MOUSE	Drg1	Developmentally-regulated GTP-binding protein 1	4570000	4440000	4830000	7560000	7530000	7540000	3950000	4110000	4180000	7550000	8000000	7560000	4220000	3960000	4470000	7130000	7320000	7200000
P46467	P46467	VPS4B_MOUSE	Vps4b	Vacuolar protein sorting-associated protein 4B	4570000	4880000	4860000	5420000	5320000	5280000	4880000	4480000	4720000	5590000	5850000	5550000	4620000	4610000	4710000	5010000	5130000	5030000
Q3U5Q7	Q3U5Q7	CMPK2_MOUSE	Cmpk2	UMP-CMP kinase 2, mitochondrial	4570000	4690000	4150000	3520000	3390000	3490000	2460000	2720000	2620000	2540000	2690000	2640000	3380000	3670000	3380000	2420000	2590000	2850000
Q9CRD0	Q9CRD0	OCAD1_MOUSE	Ociad1	OCIA domain-containing protein 1	4550000	4650000	4420000	5420000	5440000	5550000	4560000	5250000	4860000	6330000	5190000	6520000	4090000	4130000	3670000	5140000	5760000	5740000
Q8BG81	Q8BG81	PDIP3_MOUSE	Poldip3	Polymerase delta-interacting protein 3	4550000	4490000	4470000	5110000	5160000	5200000	4430000	4750000	4630000	4510000	4220000	4660000	4330000	4570000	4390000	4610000	4840000	5030000
Q9CRB9	Q9CRB9	MIC19_MOUSE	Chchd3	MICOS complex subunit Mic19	4550000	4920000	4620000	4450000	4490000	4490000	5440000	5480000	5070000	4670000	4790000	4840000	6050000	5150000	4900000	4350000	4290000	4620000
Q9D937	Q9D937	CK098_MOUSE		Uncharacterized protein C11orf98 homolog	4540000	5350000	6220000	5930000	5780000	4660000	8520000	5750000	8080000	6040000	6440000	5710000	5730000	6720000	8630000	5920000	6230000	5110000
P97311	P97311	MCM6_MOUSE	Mcm6	DNA replication licensing factor MCM6	4540000	4610000	4780000	8210000	8290000	8510000	2720000	2880000	2740000	6900000	6340000	6660000	3130000	3330000	3180000	8810000	8690000	8680000
Q99PL5	Q99PL5	RRBP1_MOUSE	Rrbp1	Ribosome-binding protein 1	4530000	4310000	4750000	3720000	3660000	3670000	3560000	3470000	3500000	3370000	3460000	3440000	3720000	3560000	3850000	4020000	4100000	3980000
Q91WU5	Q91WU5	AS3MT_MOUSE	As3mt	Arsenite methyltransferase	4520000	4850000	4250000	3240000	3170000	3200000	3320000	3660000	3350000	2260000	2370000	2340000	3820000	3870000	3770000	2530000	2580000	2810000
Q9D1D4	Q9D1D4	TMEDA_MOUSE	Tmed10	Transmembrane emp24 domain-containing protein 10	4500000	4470000	4560000	4220000	4140000	4420000	4470000	3990000	4220000	4100000	4740000	3920000	4350000	4050000	4490000	4110000	4250000	3890000
Q8BWY3	Q8BWY3	ERF1_MOUSE	Etf1	Eukaryotic peptide chain release factor subunit 1	4500000	4410000	4740000	7550000	7320000	7580000	3240000	3630000	3580000	8020000	7920000	7990000	3590000	3570000	3910000	7840000	7670000	7880000
Q5BLK4	Q5BLK4	TUT7_MOUSE	Tut7	Terminal uridylyltransferase 7	4500000	4630000	4230000	3520000	3420000	3420000	3550000	3910000	3740000	3100000	2980000	3010000	4540000	4470000	4230000	3250000	3350000	3510000
Q9JLI8	Q9JLI8	SART3_MOUSE	Sart3	Squamous cell carcinoma antigen recognized by T-cells 3	4490000	4530000	4810000	4020000	4000000	3880000	4590000	4480000	4620000	3690000	3650000	3630000	4500000	4620000	4800000	3490000	3450000	3280000
Q9Z2Y8	Q9Z2Y8	PLPHP_MOUSE	Plpbp	Pyridoxal phosphate homeostasis protein	4490000	4450000	4850000	3570000	3360000	3600000	4780000	4810000	4820000	3630000	3450000	3450000	4120000	4240000	4660000	3130000	3100000	3130000
P70224	P70224	GIMA1_MOUSE	Gimap1	GTPase IMAP family member 1	4480000	4470000	4620000	3580000	3720000	3350000	5400000	5250000	5110000	3830000	3150000	3240000	4760000	4670000	4630000	3490000	3750000	3400000
Q9D883	Q9D883	U2AF1_MOUSE	U2af1	Splicing factor U2AF 35 kDa subunit	4480000	5060000	4940000	4280000	4290000	3010000	4720000	4780000	4970000	4330000	4010000	2050000	4340000	4440000	4470000	4090000	4530000	4310000
Q80VD1	Q80VD1	FA98B_MOUSE	Fam98b	Protein FAM98B	4470000	4720000	4800000	4690000	4630000	4470000	4400000	4540000	4820000	4660000	4900000	4700000	4690000	4790000	4280000	4380000	4540000	4290000
P61211	P61211	ARL1_MOUSE	Arl1	ADP-ribosylation factor-like protein 1	4460000	4090000	4380000	4840000	4600000	4890000	3970000	3910000	4060000	5010000	4670000	4920000	4180000	4090000	4260000	4910000	5230000	4600000
O70503	O70503	DHB12_MOUSE	Hsd17b12	Very-long-chain 3-oxoacyl-CoA reductase	4460000	4080000	4920000	4900000	4770000	4550000	4590000	4850000	4750000	4930000	4610000	4700000	4270000	4020000	4220000	4670000	4880000	4480000
Q80UU9	Q80UU9	PGRC2_MOUSE	Pgrmc2	Membrane-associated progesterone receptor component 2	4440000	5750000	5290000	4790000	4910000	4600000	5630000	5480000	5950000	4830000	4490000	4800000	4860000	5770000	5120000	4450000	4560000	4250000
P58021	P58021	TM9S2_MOUSE	Tm9sf2	Transmembrane 9 superfamily member 2	4440000	4400000	4780000	5020000	5060000	4920000	4330000	4280000	4330000	4730000	4740000	4590000	3250000	4470000	4090000	4780000	4800000	4780000
Q68FL6	Q68FL6	SYMC_MOUSE	Mars	Methionine--tRNA ligase, cytoplasmic	4430000	4330000	4470000	7870000	7850000	7750000	3500000	3400000	3410000	7150000	6590000	6710000	3420000	3700000	3490000	6900000	7200000	7040000
Q9QZM0	Q9QZM0	UBQL2_MOUSE	Ubqln2	Ubiquilin-2	4430000	4920000	4620000	4080000	4050000	4420000	3480000	5490000	4940000	4730000	4030000	5050000	5010000	4360000	5630000	4810000	4320000	4270000
Q8R5A3	Q8R5A3	AB1IP_MOUSE	Apbb1ip	Amyloid beta A4 precursor protein-binding family B member 1-interacting protein	4430000	4240000	4810000	4170000	4120000	4200000	4440000	4440000	4720000	4260000	4160000	4280000	4690000	4400000	4640000	4150000	4090000	4070000
Q8BTX9	Q8BTX9	HSDL1_MOUSE	Hsdl1	Inactive hydroxysteroid dehydrogenase-like protein 1	4420000	4070000	4310000	3050000	3100000	3000000	4960000	4760000	4640000	3290000	3120000	3090000	4420000	4610000	4560000	2970000	2920000	2930000
O88271	O88271	CFDP1_MOUSE	Cfdp1	Craniofacial development protein 1	4420000	3880000	4050000	5680000	5440000	5660000	4040000	4540000	4640000	6090000	5400000	6210000	4150000	4080000	4590000	5550000	5700000	5630000
Q9CQD1	Q9CQD1	RAB5A_MOUSE	Rab5a	Ras-related protein Rab-5A	4420000	4770000	4710000	4310000	3890000	4410000	4920000	4830000	5060000	4820000	3450000	4780000	4790000	4730000	4520000	3980000	3960000	4250000
O08573	O08573	LEG9_MOUSE	Lgals9	Galectin-9	4420000	4240000	5090000	5830000	6090000	4380000	4000000	3500000	3910000	6040000	5810000	3870000	3680000	4430000	4030000	7300000	7720000	6760000
Q9CQB5	Q9CQB5	CISD2_MOUSE	Cisd2	CDGSH iron-sulfur domain-containing protein 2	4410000	4590000	4470000	4010000	3900000	3800000	4760000	4800000	5210000	4110000	3800000	3720000	5090000	4800000	4760000	3300000	3350000	3640000
Q8K1X4	Q8K1X4	NCKPL_MOUSE	Nckap1l	Nck-associated protein 1-like	4410000	4450000	4860000	4130000	3980000	3860000	4720000	4380000	4650000	4140000	4130000	4160000	4310000	4330000	4750000	3810000	4060000	3560000
P59708	P59708	SF3B6_MOUSE	Sf3b6	Splicing factor 3B subunit 6	4400000	4730000	4660000	5110000	4850000	5120000	4780000	4970000	4970000	4880000	4170000	4570000	4990000	4000000	4580000	5270000	5350000	5260000
Q9D0B6	Q9D0B6	PBDC1_MOUSE	Pbdc1	Protein PBDC1	4390000	3910000	4260000	5010000	4970000	5230000	3670000	4040000	3820000	5270000	5330000	5330000	4170000	3870000	4010000	4920000	4850000	5200000
Q01965	Q01965	LY9_MOUSE	Ly9	T-lymphocyte surface antigen Ly-9	4390000	4460000	4280000	6900000	6710000	6690000	4500000	4310000	4320000	6630000	7210000	6880000	4950000	4500000	4140000	6610000	6390000	6550000
O70252	O70252	HMOX2_MOUSE	Hmox2	Heme oxygenase 2	4380000	4200000	4690000	4190000	4130000	4320000	5050000	4660000	4860000	4130000	3990000	3880000	4530000	4380000	4680000	4140000	3910000	3670000
Q99LB6	Q99LB6	MAT2B_MOUSE	Mat2b	Methionine adenosyltransferase 2 subunit beta	4370000	4690000	4390000	4230000	4260000	4280000	3990000	4150000	3930000	4140000	3810000	3840000	3580000	4300000	4220000	3690000	3670000	3970000
Q9Z1Z0	Q9Z1Z0	USO1_MOUSE	Uso1	General vesicular transport factor p115	4360000	4450000	4840000	4020000	3980000	4120000	4240000	4320000	4310000	3870000	3680000	3870000	4610000	4330000	4650000	3840000	3850000	3860000
Q3UKJ7	Q3UKJ7	SMU1_MOUSE	Smu1	WD40 repeat-containing protein SMU1	4360000	3940000	4740000	4780000	4690000	4450000	5650000	4580000	5140000	4710000	4540000	4180000	4680000	4270000	4170000	4580000	4550000	4030000
O70456	O70456	1433S_MOUSE	Sfn	14-3-3 protein sigma	4360000	4160000	6590000	5290000	5120000	5240000	7210000	6100000	7360000	6970000	6460000	6000000	6260000	4640000	6270000	5120000	5090000	4190000
Q3TDN2	Q3TDN2	FAF2_MOUSE	Faf2	FAS-associated factor 2	4360000	4550000	4440000	4260000	4320000	4420000	3980000	4400000	4420000	3970000	3980000	4340000	4330000	4120000	4150000	4130000	4340000	3950000
Q9D0F3	Q9D0F3	LMAN1_MOUSE	Lman1	Protein ERGIC-53	4360000	4270000	4200000	4230000	4200000	4260000	2750000	2790000	2730000	3320000	3020000	3400000	3160000	3180000	2990000	3550000	3430000	3540000
P97742	P97742	CPT1A_MOUSE	Cpt1a	Carnitine O-palmitoyltransferase 1, liver isoform	4350000	3970000	4500000	2560000	2650000	2460000	4110000	4170000	4100000	2110000	2080000	2180000	3560000	3600000	3610000	1830000	1910000	1790000
P97825	P97825	JUPI1_MOUSE	Jpt1	Jupiter microtubule associated homolog 1	4350000	5330000	6790000	8190000	7980000	7250000	5430000	4880000	6710000	7860000	7280000	8180000	4750000	5270000	6780000	8370000	8720000	6210000
Q9WTP7	Q9WTP7	KAD3_MOUSE	Ak3	GTP:AMP phosphotransferase AK3, mitochondrial	4340000	3720000	4370000	2640000	2640000	2810000	4350000	4350000	4300000	2310000	2400000	2340000	4260000	3950000	4650000	2350000	2390000	2280000
Q8VBT0	Q8VBT0	TMX1_MOUSE	Tmx1	Thioredoxin-related transmembrane protein 1	4340000	3830000	4240000	3110000	3110000	3310000	3900000	4020000	4290000	3300000	2960000	3140000	4600000	4540000	3620000	3190000	3120000	3130000
Q99J09	Q99J09	MEP50_MOUSE	Wdr77	Methylosome protein 50	4330000	4460000	4020000	7500000	7240000	7200000	2620000	3090000	2830000	7100000	6840000	6800000	3480000	3380000	3210000	7240000	6920000	7390000
P63024	P63024;P63044	VAMP3_MOUSE	Vamp3	Vesicle-associated membrane protein 3	4330000	4900000	4220000	4530000	4690000	4690000	4020000	3500000	4080000	4000000	3370000	3820000	4400000	4840000	5220000	3730000	3730000	4320000
Q9EQH2	Q9EQH2	ERAP1_MOUSE	Erap1	Endoplasmic reticulum aminopeptidase 1	4330000	4200000	4800000	6140000	6230000	6000000	3850000	4140000	4160000	5510000	5230000	5330000	4050000	3680000	3930000	5350000	5250000	5230000
P23591	P23591	FCL_MOUSE	Tsta3	GDP-L-fucose synthase	4320000	4130000	4050000	4010000	4100000	4090000	3910000	3730000	3700000	3850000	3700000	3840000	3660000	4010000	4220000	3420000	3290000	3460000
Q9D8Y0	Q9D8Y0	EFHD2_MOUSE	Efhd2	EF-hand domain-containing protein D2	4320000	4260000	4170000	3220000	3360000	3360000	2320000	3910000	4260000	2870000	3050000	3240000	4120000	4240000	4610000	3200000	3150000	3250000
P11032	P11032	GRAA_MOUSE	Gzma	Granzyme A	4320000	4540000	4370000	1520000	1570000	1470000	3670000	3690000	3680000	808278	790102	806445	4450000	4190000	4140000	1240000	1140000	1320000
Q9D662	Q9D662	SC23B_MOUSE	Sec23b	Protein transport protein Sec23B	4300000	4820000	5050000	4990000	4920000	4960000	4190000	3940000	4060000	4800000	4590000	4650000	4430000	4280000	4390000	4730000	4910000	4180000
Q9DB05	Q9DB05	SNAA_MOUSE	Napa	Alpha-soluble NSF attachment protein	4290000	4050000	4790000	5610000	5600000	5440000	4520000	4310000	4730000	5410000	5470000	5600000	3780000	3850000	4390000	5630000	5380000	4550000
P62331	P62331	ARF6_MOUSE	Arf6	ADP-ribosylation factor 6	4290000	4590000	6850000	6570000	6630000	6130000	6040000	4970000	6230000	6600000	6660000	5750000	5370000	5170000	7620000	6320000	6530000	3330000
Q3TDQ1	Q3TDQ1	STT3B_MOUSE	Stt3b	Dolichyl-diphosphooligosaccharide--protein glycosyltransferase subunit STT3B	4290000	3850000	4300000	3870000	4040000	3750000	4010000	4180000	4340000	3690000	3580000	3800000	3710000	3890000	3880000	4020000	3880000	3760000
P61028	P61028	RAB8B_MOUSE	Rab8b	Ras-related protein Rab-8B	4280000	3940000	4090000	6600000	6270000	6340000	4410000	4310000	4010000	6040000	6250000	6100000	3930000	4240000	4060000	6070000	6080000	6270000
Q9CSH3	Q9CSH3	RRP44_MOUSE	Dis3	Exosome complex exonuclease RRP44	4280000	4010000	4260000	4400000	4400000	4360000	3600000	3680000	3760000	4410000	4350000	4270000	3760000	3800000	3950000	4230000	4230000	4270000
Q8C1A5	Q8C1A5	THOP1_MOUSE	Thop1	Thimet oligopeptidase	4280000	4210000	4210000	3660000	3570000	3770000	4180000	4020000	3960000	4030000	4020000	3980000	4090000	3930000	4410000	3860000	3510000	3730000
O09111	O09111	NDUBB_MOUSE	Ndufb11	NADH dehydrogenase [ubiquinone] 1 beta subcomplex subunit 11, mitochondrial	4280000	4800000	5450000	5850000	5380000	5230000	6420000	4000000	5860000	5400000	5410000	4840000	4310000	4530000	5150000	5090000	5580000	4830000
Q9D0L8	Q9D0L8	MCES_MOUSE	Rnmt	mRNA cap guanine-N7 methyltransferase	4270000	4190000	4300000	4090000	4130000	3930000	4510000	4360000	4360000	4380000	4420000	4190000	4360000	4240000	4420000	3670000	3610000	3660000
Q9JI11	Q9JI10;Q9JI11	STK4_MOUSE	Stk4	Serine/threonine-protein kinase 4	4270000	4270000	4910000	4160000	4160000	4230000	4850000	4300000	4770000	3970000	3880000	3870000	4510000	4250000	4830000	3620000	3640000	3450000
P63271;Q9Z199	P63271;Q9Z199	SPT4A_MOUSE;SPT4B_MOUSE	Supt4h1a;Supt4h1b	Transcription elongation factor SPT4-A	4260000	4230000	4200000	3690000	3690000	2480000	3780000	4570000	4010000	3750000	3070000	2360000	3940000	4350000	3330000	4090000	3390000	3820000
P16254	P16254	SRP14_MOUSE	Srp14	Signal recognition particle 14 kDa protein	4260000	3870000	4180000	4810000	4620000	4620000	4250000	3630000	3860000	4560000	4690000	4660000	4140000	3750000	4020000	4470000	4670000	5060000
Q3UBX0	Q3UBX0	TM109_MOUSE	Tmem109	Transmembrane protein 109	4260000	4970000	3850000	2890000	2870000	3130000	2510000	4570000	4870000	2760000	2790000	3490000	5310000	5270000	4190000	2860000	3090000	3460000
P60824	P60824	CIRBP_MOUSE	Cirbp	Cold-inducible RNA-binding protein	4260000	4320000	3950000	2880000	2850000	2920000	3870000	4620000	4370000	3130000	3000000	3400000	4260000	3750000	4070000	2330000	2230000	2580000
P26323	P26323	FLI1_MOUSE	Fli1	Friend leukemia integration 1 transcription factor	4250000	4620000	4750000	3240000	3240000	3110000	4700000	4620000	4760000	3400000	3180000	3130000	4650000	4550000	4800000	2990000	3080000	2800000
P47941	P47941	CRKL_MOUSE	Crkl	Crk-like protein	4240000	4640000	5570000	4030000	4110000	4140000	4600000	4880000	4930000	4280000	4370000	4330000	5190000	5230000	5240000	4150000	3930000	4010000
Q923D4	Q923D4	SF3B5_MOUSE	Sf3b5	Splicing factor 3B subunit 5	4230000	4080000	4730000	5160000	5240000	4970000	4340000	4850000	5000000	5210000	4870000	5210000	4280000	3140000	4150000	4680000	4570000	3740000
P70353	P70353	NFYC_MOUSE	Nfyc	Nuclear transcription factor Y subunit gamma	4230000	4150000	5200000	4060000	4120000	3760000	5790000	4760000	5150000	4210000	4140000	3960000	4290000	4490000	5790000	3980000	3780000	3050000
Q3UMU9	Q3UMU9;Q9JMG7	HDGR2_MOUSE	Hdgfl2	Hepatoma-derived growth factor-related protein 2	4220000	4420000	4670000	3810000	3740000	3920000	4050000	4450000	4480000	3880000	3450000	3720000	4620000	4450000	4380000	3490000	3480000	3750000
P62627	P62627	DLRB1_MOUSE	Dynlrb1	Dynein light chain roadblock-type 1	4220000	3840000	4030000	4250000	4190000	4190000	3640000	2690000	3300000	4340000	4450000	4380000	4010000	3830000	4060000	4380000	4620000	4570000
Q9DC69	Q9DC69	NDUA9_MOUSE	Ndufa9	NADH dehydrogenase [ubiquinone] 1 alpha subcomplex subunit 9, mitochondrial	4210000	4120000	4020000	3730000	3740000	3920000	4270000	4380000	4220000	3750000	3760000	3820000	3700000	4120000	3910000	3640000	3610000	3540000
Q99LF4	Q99LF4	RTCB_MOUSE	Rtcb	tRNA-splicing ligase RtcB homolog	4210000	4040000	6760000	6840000	6830000	6760000	6340000	5210000	6300000	7450000	7300000	6340000	4210000	3400000	6050000	7060000	6940000	4020000
Q9JHJ0	Q9JHJ0	TMOD3_MOUSE	Tmod3	Tropomodulin-3	4200000	3960000	4590000	3570000	3380000	3600000	5500000	4680000	4850000	3600000	3830000	3660000	5130000	4490000	5150000	3480000	3580000	3560000
O35343	O35343;O35344	IMA3_MOUSE	Kpna4	Importin subunit alpha-3	4200000	4160000	3840000	4700000	4560000	4470000	3220000	3870000	3720000	4730000	5030000	5210000	3760000	3990000	3750000	5190000	5140000	5590000
Q8BT60	Q8BT60	CPNE3_MOUSE	Cpne3	Copine-3	4200000	4300000	4620000	4100000	4030000	4230000	4510000	4320000	4350000	4010000	3960000	3990000	4070000	3960000	4320000	3770000	3670000	4070000
Q8BFZ9	Q8BFZ9	ERLN2_MOUSE	Erlin2	Erlin-2	4200000	4200000	4580000	3530000	3470000	3500000	4100000	4390000	4600000	3340000	3650000	3240000	4210000	3860000	4350000	2830000	2870000	2480000
Q8BMS9	Q8BMS9	RASF2_MOUSE	Rassf2	Ras association domain-containing protein 2	4190000	4430000	5130000	4060000	3900000	4030000	5100000	4290000	4510000	4100000	3910000	3690000	4570000	4400000	4400000	3720000	3790000	3640000
Q63850	Q63850	NUP62_MOUSE	Nup62	Nuclear pore glycoprotein p62	4180000	4190000	3940000	4820000	4800000	4930000	3240000	4100000	3560000	4850000	4900000	5100000	3870000	3520000	3790000	5230000	4940000	5450000
Q80UG5	Q80UG5	SEPT9_MOUSE	2024-09-09	Septin-9	4180000	4380000	4150000	2310000	2230000	2310000	4230000	4330000	4090000	2950000	2930000	2860000	4520000	4710000	4390000	2500000	2540000	2710000
P81117	P81117	NUCB2_MOUSE	Nucb2	Nucleobindin-2	4180000	4060000	3820000	2950000	2860000	3040000	3400000	3710000	3530000	2650000	2600000	2810000	3970000	3750000	3850000	2900000	2800000	2810000
P26043	P26043	RADI_MOUSE	Rdx	Radixin	4170000	3910000	4280000	4650000	4790000	4780000	4590000	4000000	4190000	4400000	4130000	4730000	3970000	4000000	3830000	4090000	4490000	4270000
Q4LDD4	Q4LDD4	ARAP1_MOUSE	Arap1	Arf-GAP with Rho-GAP domain, ANK repeat and PH domain-containing protein 1	4170000	4380000	4240000	2990000	3080000	3110000	4150000	4490000	4330000	3330000	3260000	3120000	4460000	4610000	4480000	3010000	2900000	3090000
Q6P5F9	Q6P5F9	XPO1_MOUSE	Xpo1	Exportin-1	4160000	3870000	4710000	4600000	4570000	4580000	4370000	4390000	4480000	4920000	4910000	4930000	4060000	3930000	4410000	5020000	5090000	4310000
Q9D1Q4	Q9D1Q4	DPM3_MOUSE	Dpm3	Dolichol-phosphate mannosyltransferase subunit 3	4150000	4290000	4640000	4190000	4020000	1120000	5400000	4640000	5160000	3440000	3770000	1170000	4060000	4170000	4030000	4120000	3920000	3690000
Q62241	Q62241	RU1C_MOUSE	Snrpc	U1 small nuclear ribonucleoprotein C	4150000	3710000	5030000	4990000	4740000	4690000	5220000	4880000	5570000	4640000	4720000	4480000	4740000	4430000	5940000	5060000	4860000	4440000
Q9CXF0	Q9CXF0	KYNU_MOUSE	Kynu	Kynureninase	4150000	4090000	4430000	4580000	4600000	4690000	5130000	4780000	4710000	5140000	5050000	4960000	4360000	3930000	3850000	4180000	4230000	4260000
P31938	P31938;Q63932	MP2K1_MOUSE	Map2k1	Dual specificity mitogen-activated protein kinase kinase 1	4150000	3970000	4220000	4030000	3960000	4080000	4320000	4390000	4400000	4260000	4310000	4390000	4320000	4130000	4520000	3900000	3980000	3850000
Q9QZK7	Q9QZK7	DOK3_MOUSE	Dok3	Docking protein 3	4140000	4140000	3600000	1550000	1510000	1590000	3290000	4010000	3660000	1460000	1420000	1510000	4210000	4600000	3650000	1420000	1440000	1660000
Q8VC65	Q8VC65	NRM_MOUSE	Nrm	Nurim	4140000	4110000	3650000	2610000	2930000	2490000	2690000	4390000	3700000	2920000	2510000	3010000	3810000	3950000	3620000	2570000	2710000	2940000
P49290	P49290	PERE_MOUSE	Epx	Eosinophil peroxidase	4140000	4190000	4740000	1500000	1630000	1610000	4530000	4430000	4200000	435886	373931	405207	1200000	1310000	1460000	442950	400187	571848
P01881;P01882	P01881;P01882	IGHDM_MOUSE;IGHD_MOUSE		Ig delta chain C region secreted form	4130000	3230000	5120000	4390000	4490000	4030000	3230000	3620000	5080000	4420000	4830000	4270000	2990000	3230000	4450000	3740000	3490000	3100000
Q3UIU2	Q3UIU2	NDUB6_MOUSE	Ndufb6	NADH dehydrogenase [ubiquinone] 1 beta subcomplex subunit 6	4130000	4490000	4130000	4070000	3970000	3680000	3690000	4090000	4630000	4270000	3720000	3660000	4880000	4930000	4860000	3820000	4140000	4130000
P01723;P01726;P01727;P01728;P01729	P01723;P01726;P01727;P01728;P01729	LV1A_MOUSE;LV1D_MOUSE;LV1E_MOUSE;LV2A_MOUSE;LV2B_MOUSE		Ig lambda-1 chain V region	4120000	3460000	4790000	3240000	3460000	3260000	18800000	16600000	17700000	2090000	1980000	1980000	2890000	2650000	3130000	3090000	3050000	2460000
A2ASS6	A2ASS6	TITIN_MOUSE	Ttn	Titin	4110000	4110000	4410000	3990000	4400000	5050000	3810000	4360000	4130000	4010000	4340000	4630000	4490000	4330000	4230000	3870000	3320000	4590000
Q925I1	Q925I1	ATAD3_MOUSE	Atad3	ATPase family AAA domain-containing protein 3	4110000	4060000	3940000	5910000	5940000	5800000	3800000	3790000	3750000	5530000	5260000	5460000	3740000	3660000	3550000	5190000	5280000	5520000
Q99LI7	Q99LI7	CSTF3_MOUSE	Cstf3	Cleavage stimulation factor subunit 3	4100000	4040000	4270000	3400000	3480000	3450000	4390000	4220000	4430000	3660000	3550000	3450000	4240000	4260000	4300000	3580000	3630000	3630000
Q9QZD9	Q9QZD9	EIF3I_MOUSE	Eif3i	Eukaryotic translation initiation factor 3 subunit I	4100000	3690000	4690000	9150000	9320000	8860000	4020000	3650000	3990000	9950000	10000000	8680000	3730000	3260000	4010000	9580000	9790000	8130000
O09131	O09131	GSTO1_MOUSE	Gsto1	Glutathione S-transferase omega-1	4090000	4050000	4150000	3810000	3850000	3950000	2800000	3000000	3010000	3310000	2960000	3260000	3050000	3270000	3400000	3030000	2850000	2750000
Q8VDQ1	Q8VDQ1	PTGR2_MOUSE	Ptgr2	Prostaglandin reductase 2	4080000	3590000	4470000	3180000	3420000	3280000	4320000	4260000	4120000	3220000	2880000	3050000	4060000	3710000	3930000	2540000	2550000	2480000
P70122	P70122	SBDS_MOUSE	Sbds	Ribosome maturation protein SBDS	4080000	3770000	4420000	4540000	4560000	4460000	3580000	3610000	3900000	4320000	4530000	4310000	4150000	3750000	4120000	4100000	4240000	3930000
P19070	P19070	CR2_MOUSE	Cr2	Complement receptor type 2	4080000	4170000	3300000	1430000	1460000	1550000	4870000	5290000	4810000	2080000	2470000	2490000	5450000	5220000	4630000	2400000	2230000	2260000
Q8BMA6	Q8BMA6	SRP68_MOUSE	Srp68	Signal recognition particle subunit SRP68	4070000	4350000	4290000	4670000	4790000	4870000	3760000	3750000	3650000	4470000	4270000	4540000	4030000	4010000	3720000	4150000	4410000	4340000
Q6IFX2	Q6IFX2	K1C42_MOUSE	Krt42	Keratin, type I cytoskeletal 42	4070000	2550000	2740000	3550000	3070000	4490000	931312	3200000	1450000	12800000	7510000	5310000	4690000	2810000	9620000	4880000	1180000	2390000
P97470	P97470	PP4C_MOUSE	Ppp4c	Serine/threonine-protein phosphatase 4 catalytic subunit	4060000	4180000	3780000	4520000	4510000	4180000	3450000	3530000	3590000	4760000	4740000	4720000	3700000	3670000	3770000	4860000	4990000	5080000
P62897	P62897	CYC_MOUSE	Cycs	Cytochrome c, somatic	4060000	4380000	4990000	3720000	4050000	4320000	4630000	4450000	4450000	5300000	4650000	4680000	3900000	4110000	4150000	3680000	3660000	3410000
O54984	O54984	ASNA_MOUSE	Asna1	ATPase Asna1	4060000	3840000	3810000	4660000	4640000	4770000	3670000	3470000	3570000	5030000	4920000	5030000	3990000	3980000	3850000	4530000	4540000	4630000
Q8R0A0	Q8R0A0	T2FB_MOUSE	Gtf2f2	General transcription factor IIF subunit 2	4060000	3930000	4360000	4710000	4630000	4670000	4150000	4250000	4110000	5110000	4810000	5030000	4010000	3880000	4330000	4780000	4890000	4810000
Q8BGH2	Q8BGH2	SAM50_MOUSE	Samm50	Sorting and assembly machinery component 50 homolog	4060000	4020000	3880000	3570000	3580000	3520000	4190000	4180000	4410000	3650000	3230000	3590000	3980000	4340000	3920000	3770000	3830000	3930000
P97369	P97369	NCF4_MOUSE	Ncf4	Neutrophil cytosol factor 4	4050000	3960000	4180000	3390000	3290000	3170000	3840000	4020000	4280000	3730000	3820000	3570000	4120000	3620000	4090000	3680000	3560000	3580000
Q9WTL7	Q9WTL7	LYPA2_MOUSE	Lypla2	Acyl-protein thioesterase 2	4050000	3630000	5480000	4180000	4280000	3910000	6900000	4150000	5820000	4590000	4810000	3740000	3090000	2830000	4970000	3840000	4110000	2140000
P60060	P60060	SC61G_MOUSE	Sec61g	Protein transport protein Sec61 subunit gamma	4040000	3410000	1960000	1270000	1450000	1240000	279708	1130000	1060000	1340000	2140000	2020000	2590000	2610000	1170000	775991	1780000	1680000
P97376	P97376	FRG1_MOUSE	Frg1	Protein FRG1	4030000	3810000	4200000	3660000	3810000	3840000	4110000	4760000	4640000	4120000	3920000	3980000	4760000	4440000	4790000	3790000	3810000	3500000
P31786	P31786	ACBP_MOUSE	Dbi	Acyl-CoA-binding protein	4030000	4260000	5080000	3530000	3610000	4640000	6310000	4910000	3990000	4340000	2780000	4250000	4260000	4190000	2770000	3970000	4080000	3520000
Q9ERE7	Q9ERE7	MESD_MOUSE	Mesd	LRP chaperone MESD	4030000	3450000	4100000	4080000	4020000	4050000	3560000	4180000	4070000	4160000	4020000	3970000	3630000	3560000	4510000	4320000	3940000	3780000
Q80SY5	Q80SY5	PR38B_MOUSE	Prpf38b	Pre-mRNA-splicing factor 38B	4030000	3760000	4050000	3460000	3300000	3230000	4650000	4310000	4450000	3340000	3210000	3430000	4290000	4200000	4320000	3100000	2960000	3060000
Q8K2F8	Q8K2F8	LS14A_MOUSE	Lsm14a	Protein LSM14 homolog A	4030000	4030000	3680000	3560000	3510000	3710000	2580000	3570000	3170000	3360000	3590000	3860000	3830000	3630000	3380000	3470000	3300000	3630000
P03930	P03930	ATP8_MOUSE	Mtatp8	ATP synthase protein 8	4020000	5000000	3950000	3920000	3990000	2830000	5950000	3260000	4300000	4210000	4630000	3230000	3910000	4800000	3970000	3560000	3940000	4730000
Q9DCT1	Q9DCT1	AKCL2_MOUSE	Akr1e2	1,5-anhydro-D-fructose reductase	4020000	3680000	3720000	2440000	2430000	2900000	2960000	3380000	3280000	2600000	1970000	2590000	3250000	3070000	2380000	2480000	2390000	2640000
P61965	P61965	WDR5_MOUSE	Wdr5	WD repeat-containing protein 5	4010000	3870000	4600000	4010000	4040000	3890000	4730000	4550000	4820000	4220000	4260000	3660000	4610000	4380000	4430000	3820000	3830000	3370000
Q9JMA1	Q9JMA1	UBP14_MOUSE	Usp14	Ubiquitin carboxyl-terminal hydrolase 14	4010000	3740000	4420000	5260000	5240000	5370000	4420000	3510000	3730000	5570000	5730000	5240000	3510000	3550000	4190000	5310000	5320000	4500000
Q3U2S8	Q3U2S8	HVCN1_MOUSE	Hvcn1	Voltage-gated hydrogen channel 1	4000000	3720000	4440000	2020000	1960000	1470000	4210000	3570000	4100000	1030000	1140000	605172	4530000	3650000	5150000	1690000	1840000	1430000
Q9WTQ5	Q9WTQ5	AKA12_MOUSE	Akap12	A-kinase anchor protein 12	4000000	4100000	4040000	2520000	2480000	2410000	2580000	2570000	2610000	1280000	1280000	1280000	4040000	3580000	3910000	1960000	1970000	1990000
P18181	P18181	CD48_MOUSE	Cd48	CD48 antigen	4000000	3570000	4370000	4160000	4250000	4360000	3700000	4160000	4020000	3470000	3880000	3770000	3420000	3520000	3940000	4010000	3910000	3630000
P62274	P62274	RS29_MOUSE	Rps29	40S ribosomal protein S29	4000000	3630000	4110000	4540000	5350000	8240000	2900000	3290000	2490000	2630000	1300000	3560000	1980000	3050000	1340000	3280000	6930000	5680000
Q9D8Y7	Q9D8Y7	TP8L2_MOUSE	Tnfaip8l2	Tumor necrosis factor alpha-induced protein 8-like protein 2	4000000	3490000	4100000	2350000	2300000	2270000	4200000	4060000	4350000	2280000	2300000	2250000	3440000	3260000	3830000	2110000	2090000	1860000
Q9D1J1	Q9D1J1	NECP2_MOUSE	Necap2	Adaptin ear-binding coat-associated protein 2	3990000	4260000	4030000	3550000	3570000	3390000	2760000	3830000	3690000	3000000	3220000	3270000	4400000	4200000	4080000	3520000	3350000	3680000
O88668	O88668	CREG1_MOUSE	Creg1	Protein CREG1	3980000	3340000	4000000	1060000	1000000	821694	2290000	2630000	2550000	996071	935698	947534	2930000	2960000	3180000	678093	689850	659413
Q3UYV9	Q3UYV9	NCBP1_MOUSE	Ncbp1	Nuclear cap-binding protein subunit 1	3980000	3710000	4750000	4250000	4310000	3790000	4670000	4150000	4810000	4220000	4220000	3760000	3740000	3620000	4360000	4660000	4600000	3470000
P17426	P17426	AP2A1_MOUSE	Ap2a1	AP-2 complex subunit alpha-1	3980000	3760000	3970000	3800000	3740000	3720000	3660000	3600000	3420000	3420000	3260000	3220000	3700000	3710000	3830000	3540000	3530000	3570000
Q80Y14	Q80Y14	GLRX5_MOUSE	Glrx5	Glutaredoxin-related protein 5, mitochondrial	3980000	4480000	4870000	4370000	4940000	4880000	7130000	4880000	4760000	4060000	4430000	4200000	5050000	3730000	3570000	4050000	4220000	3840000
Q61584	Q61584	FXR1_MOUSE	Fxr1	Fragile X mental retardation syndrome-related protein 1	3980000	3650000	4170000	6810000	7110000	6750000	3940000	3630000	3920000	7000000	6660000	7070000	3180000	3730000	3610000	6150000	6480000	5860000
O70493	O70493	SNX12_MOUSE	Snx12	Sorting nexin-12	3970000	4300000	3750000	3220000	3390000	3560000	3420000	3540000	3360000	3100000	2890000	3160000	4260000	4350000	3700000	2920000	2930000	3150000
P56812	P56812	PDCD5_MOUSE	Pdcd5	Programmed cell death protein 5	3970000	3840000	4200000	5400000	5420000	5810000	3770000	3840000	3400000	5460000	4530000	5740000	3860000	3610000	3130000	5040000	5320000	5360000
Q91YT0	Q91YT0	NDUV1_MOUSE	Ndufv1	NADH dehydrogenase [ubiquinone] flavoprotein 1, mitochondrial	3970000	3970000	4400000	3930000	3960000	3690000	4600000	4330000	4580000	3700000	3780000	3510000	3850000	3950000	3730000	3610000	3570000	3460000
Q9JLQ2	Q9JLQ2	GIT2_MOUSE	Git2	ARF GTPase-activating protein GIT2	3970000	4080000	3990000	2940000	2980000	3080000	3930000	3800000	3730000	2900000	2520000	2750000	4140000	4080000	3080000	2900000	2900000	2930000
Q9CW46	Q9CW46	RAVR1_MOUSE	Raver1	Ribonucleoprotein PTB-binding 1	3960000	3950000	3760000	3830000	3690000	3850000	3920000	4480000	4070000	3900000	3540000	3850000	3700000	4260000	3570000	3420000	3570000	3730000
Q8CAY6	Q8CAY6	THIC_MOUSE	Acat2	Acetyl-CoA acetyltransferase, cytosolic	3950000	4610000	4400000	4090000	4100000	4270000	3910000	4010000	4080000	4210000	3260000	3830000	3630000	4210000	3740000	5030000	5180000	3690000
Q60766	Q60766	IRGM1_MOUSE	Irgm1	Immunity-related GTPase family M protein 1	3940000	4200000	3890000	6120000	5920000	6380000	3130000	2890000	2970000	5250000	5480000	5390000	3480000	3690000	2990000	5750000	5730000	5880000
Q8BWU5	Q8BWU5	OSGEP_MOUSE	Osgep	Probable tRNA N6-adenosine threonylcarbamoyltransferase	3940000	3900000	3650000	3260000	3220000	3230000	3960000	3950000	4000000	3610000	3590000	3660000	3800000	3670000	3920000	2930000	2930000	3230000
Q78IK4	Q78IK4	MIC27_MOUSE	Apool	MICOS complex subunit Mic27	3940000	3680000	3870000	3780000	3730000	3640000	4200000	4480000	4440000	3700000	3640000	3760000	3990000	3950000	3920000	3790000	3620000	3780000
P32020	P32020	NLTP_MOUSE	Scp2	Non-specific lipid-transfer protein	3930000	3860000	4400000	3630000	3790000	3980000	4020000	4410000	4430000	3570000	3600000	3510000	3870000	3750000	3680000	3670000	3640000	3530000
Q6PAV2	Q6PAV2	HERC4_MOUSE	Herc4	Probable E3 ubiquitin-protein ligase HERC4	3930000	3760000	4140000	3380000	3340000	3270000	3610000	3940000	4030000	3620000	3420000	3610000	3520000	3620000	3820000	2900000	3000000	2720000
Q8CH18	Q8CH18	CCAR1_MOUSE	Ccar1	Cell division cycle and apoptosis regulator protein 1	3920000	3870000	4480000	3160000	3140000	3230000	4360000	4320000	4520000	3110000	3010000	3000000	4100000	4060000	4070000	3040000	3090000	2800000
P46664	P46664	PURA2_MOUSE	Adss	Adenylosuccinate synthetase isozyme 2	3920000	3700000	3760000	6170000	6210000	6410000	3190000	3420000	3190000	6070000	6190000	5840000	3260000	3300000	3260000	5740000	5860000	5910000
Q9CXZ1	Q9CXZ1	NDUS4_MOUSE	Ndufs4	NADH dehydrogenase [ubiquinone] iron-sulfur protein 4, mitochondrial	3920000	3830000	4050000	3790000	3850000	4000000	3460000	4040000	4340000	3960000	3700000	3610000	4150000	3890000	4110000	3150000	3060000	3040000
P11247	P11247	PERM_MOUSE	Mpo	Myeloperoxidase	3920000	4210000	3790000	369784	393363	431159	8720000	8780000	8260000	432530	472733	431250	2450000	2850000	2370000	278015	267413	325572
Q6A4J8	Q6A4J8	UBP7_MOUSE	Usp7	Ubiquitin carboxyl-terminal hydrolase 7	3910000	3750000	4000000	3210000	3200000	3160000	4110000	4170000	4160000	3720000	3500000	3470000	3960000	3970000	4220000	3550000	3530000	3520000
Q05CL8	Q05CL8	LARP7_MOUSE	Larp7	La-related protein 7	3910000	3720000	3880000	4290000	4190000	4020000	3420000	3570000	3540000	4010000	3920000	3920000	3520000	3660000	3490000	3810000	3840000	3990000
P32883	P32883	RASK_MOUSE	Kras	GTPase KRas	3910000	4030000	4130000	4580000	4470000	4250000	4260000	4070000	4260000	4610000	4450000	4640000	4240000	4170000	4110000	3730000	3770000	3790000
Q91V64	Q91V64	ISOC1_MOUSE	Isoc1	Isochorismatase domain-containing protein 1	3900000	3880000	4020000	3290000	3120000	3130000	3600000	3770000	3550000	2920000	2910000	3030000	3750000	3460000	3450000	2650000	2710000	3030000
Q8CIG8	Q8CIG8	ANM5_MOUSE	Prmt5	Protein arginine N-methyltransferase 5	3900000	3650000	4070000	7030000	7050000	6770000	2690000	2700000	2720000	6650000	6780000	6330000	3000000	2680000	3020000	6640000	6790000	6570000
P16675	P16675	PPGB_MOUSE	Ctsa	Lysosomal protective protein	3900000	3740000	4960000	1170000	1210000	1000000	3320000	3190000	3370000	1020000	838768	857511	2490000	2990000	3030000	1030000	1210000	1120000
E9PVA8	E9PVA8	GCN1_MOUSE	Gcn1	eIF-2-alpha kinase activator GCN1	3890000	3860000	3970000	5460000	5460000	5500000	3010000	3030000	2940000	4870000	4720000	4800000	3350000	3380000	3140000	5520000	5630000	5740000
D3Z7P3	D3Z7P3	GLSK_MOUSE	Gls	Glutaminase kidney isoform, mitochondrial	3890000	4050000	4610000	5480000	5350000	5260000	5100000	4400000	4980000	5760000	5680000	5420000	3960000	4100000	4260000	5010000	5330000	5110000
Q8BJW6	Q8BJW6	EIF2A_MOUSE	Eif2a	Eukaryotic translation initiation factor 2A	3890000	3870000	4040000	6060000	6030000	6190000	3030000	2850000	2890000	5980000	5860000	5830000	3330000	3130000	3370000	6510000	6530000	6480000
P63073	P63073	IF4E_MOUSE	Eif4e	Eukaryotic translation initiation factor 4E	3890000	4110000	4420000	5970000	6020000	5800000	3990000	3200000	3330000	5220000	5370000	5250000	3530000	3450000	3380000	5880000	5840000	4970000
P00920	P00918;P00920;P00921	CAH2_MOUSE	Ca2	Carbonic anhydrase 2	3870000	3790000	4300000	2080000	2200000	2090000	3560000	3230000	3530000	3230000	3060000	3200000	4060000	4490000	4810000	2560000	2520000	2660000
Q3UZA1	Q3UZA1	CPZIP_MOUSE	Rcsd1	CapZ-interacting protein	3870000	4020000	4510000	3500000	3700000	3350000	3980000	3980000	4580000	3230000	3310000	3420000	4260000	4260000	4950000	2970000	3160000	2920000
Q8BGS7	Q8BGS7	CEPT1_MOUSE	Cept1	Choline/ethanolaminephosphotransferase 1	3860000	4210000	3110000	2370000	2390000	2410000	3000000	3380000	2840000	2420000	2090000	2590000	3400000	3360000	2220000	1710000	2030000	2480000
Q8CBW3	P62484;Q8CBW3	ABI1_MOUSE	Abi1	Abl interactor 1	3850000	3610000	3940000	3960000	3930000	3760000	3740000	3730000	4060000	4030000	3820000	3800000	3820000	3630000	3940000	3620000	3560000	3410000
Q8CGZ0	Q8CGZ0	CHERP_MOUSE	Cherp	Calcium homeostasis endoplasmic reticulum protein	3850000	3680000	3710000	4340000	4320000	4190000	3810000	3760000	3830000	4010000	4140000	4060000	3690000	3590000	3650000	4270000	4540000	4190000
P27612	P27612	PLAP_MOUSE	Plaa	Phospholipase A-2-activating protein	3840000	3700000	3800000	3620000	3600000	3570000	3430000	3800000	3710000	3770000	3720000	3790000	3730000	3640000	3750000	3490000	3520000	3680000
Q3UGR5	Q3UGR5	HDHD2_MOUSE	Hdhd2	Haloacid dehalogenase-like hydrolase domain-containing protein 2	3840000	4060000	4920000	3990000	4210000	4090000	4690000	3500000	4340000	3340000	3140000	3160000	2980000	3270000	3680000	3140000	3830000	1790000
Q8K352	Q8K352	SASH3_MOUSE	Sash3	SAM and SH3 domain-containing protein 3	3840000	3800000	4190000	4210000	4020000	4150000	3530000	3600000	3590000	4250000	3920000	4060000	3400000	3230000	3800000	4260000	4400000	4110000
O55143	O55143	AT2A2_MOUSE	Atp2a2	Sarcoplasmic/endoplasmic reticulum calcium ATPase 2	3830000	4180000	4340000	5020000	4950000	4960000	3310000	3230000	3430000	4690000	4780000	4520000	3500000	3690000	4120000	5730000	5700000	5370000
Q9DAK9	Q9DAK9	PHP14_MOUSE	Phpt1	14 kDa phosphohistidine phosphatase	3830000	3340000	4360000	3890000	4010000	4110000	3480000	3100000	3220000	3160000	2690000	3350000	2940000	2970000	3300000	2730000	2850000	2280000
Q99J56	Q99J56	DERL1_MOUSE	Derl1	Derlin-1	3830000	3970000	3680000	2340000	2430000	2690000	2750000	3740000	3140000	2600000	2550000	2590000	3500000	4120000	2740000	2590000	2960000	3000000
Q922U1	Q922U1	PRPF3_MOUSE	Prpf3	U4/U6 small nuclear ribonucleoprotein Prp3	3820000	3620000	3750000	3860000	3910000	3910000	3690000	4000000	3750000	4030000	3800000	4000000	3820000	3750000	3700000	3910000	4120000	4260000
A3KMP2	A3KMP2	TTC38_MOUSE	Ttc38	Tetratricopeptide repeat protein 38	3820000	3890000	4380000	2260000	2150000	2120000	4970000	4440000	4880000	2540000	2560000	2260000	3890000	4360000	4400000	2100000	2110000	2060000
P70268	P70268	PKN1_MOUSE	Pkn1	Serine/threonine-protein kinase N1	3820000	3800000	3850000	3140000	3080000	3150000	3650000	3790000	3790000	3020000	3060000	2960000	3940000	4240000	4070000	3010000	2880000	3080000
Q8K3G5	Q8K3G5	VRK3_MOUSE	Vrk3	Inactive serine/threonine-protein kinase VRK3	3820000	4230000	4110000	2290000	2310000	2310000	4240000	4170000	4240000	2300000	2090000	2200000	3700000	4190000	3950000	2150000	2200000	2130000
Q9WUP7	Q9WUP7	UCHL5_MOUSE	Uchl5	Ubiquitin carboxyl-terminal hydrolase isozyme L5	3810000	4000000	4320000	5590000	5440000	5470000	3890000	3310000	3670000	5440000	5080000	5080000	3740000	3770000	4130000	5280000	4940000	4490000
O09043	O09043	NAPSA_MOUSE	Napsa	Napsin-A	3810000	3290000	3240000	1470000	2030000	2190000	1970000	3460000	2890000	2060000	1280000	2290000	2350000	3130000	1680000	2280000	2530000	2720000
P12382	P12382	PFKAL_MOUSE	Pfkl	ATP-dependent 6-phosphofructokinase, liver type	3800000	3720000	4110000	4400000	4420000	4330000	4160000	3990000	4050000	4640000	4410000	4490000	3370000	3570000	3880000	3780000	4000000	3520000
Q61335	Q61335	BAP31_MOUSE	Bcap31	B-cell receptor-associated protein 31	3800000	3690000	5160000	4780000	4920000	4160000	6280000	3700000	5850000	4290000	5590000	4550000	4780000	3550000	4870000	4710000	4620000	3390000
O70591	O70591	PFD2_MOUSE	Pfdn2	Prefoldin subunit 2	3800000	4410000	4490000	7220000	7150000	7650000	3940000	3330000	4030000	7100000	7310000	6810000	4480000	3950000	4280000	6650000	6730000	6920000
Q9QZE5	Q9QZE5	COPG1_MOUSE	Copg1	Coatomer subunit gamma-1	3790000	3710000	3880000	4430000	4530000	4390000	3460000	3250000	3220000	4560000	4540000	4610000	3470000	3380000	3300000	4350000	4620000	4210000
Q9QUN3	Q9QUN3	BLNK_MOUSE	Blnk	B-cell linker protein	3790000	4000000	3750000	4050000	3930000	4210000	3440000	3760000	3440000	4650000	3960000	4400000	4170000	4110000	3470000	4230000	4410000	4490000
Q9R0Q9	Q9R0Q9	MPU1_MOUSE	Mpdu1	Mannose-P-dolichol utilization defect 1 protein	3790000	3680000	3730000	2880000	2860000	2800000	3680000	4520000	4520000	3400000	2840000	3570000	3810000	3960000	3700000	2900000	2900000	2940000
Q60737	Q60737	CSK21_MOUSE	Csnk2a1	Casein kinase II subunit alpha	3790000	3750000	3770000	5030000	5040000	5150000	3690000	3890000	3810000	5450000	5460000	5420000	3700000	3890000	4050000	5270000	5290000	5320000
P70677	P70677	CASP3_MOUSE	Casp3	Caspase-3	3780000	3500000	4610000	4530000	4600000	4750000	2920000	2660000	2980000	2990000	2650000	2770000	3150000	3070000	3370000	4260000	4300000	3280000
P15307	P15307	REL_MOUSE	Rel	Proto-oncogene c-Rel	3780000	3740000	3970000	5320000	5130000	5140000	3900000	3640000	3780000	5600000	5450000	5200000	3700000	3710000	3850000	4780000	4890000	4900000
Q8BTZ7	Q8BTZ7	GMPPB_MOUSE	Gmppb	Mannose-1-phosphate guanyltransferase beta	3750000	3700000	4350000	3990000	4010000	4100000	4080000	3620000	3620000	4160000	3610000	3850000	3560000	3650000	3220000	3660000	3780000	3440000
Q3U1Z5	Q3U1Z5	GPSM3_MOUSE	Gpsm3	G-protein-signaling modulator 3	3750000	4390000	3010000	2000000	1870000	2390000	3260000	3940000	3440000	2010000	1520000	1890000	3070000	2960000	2420000	2690000	2420000	1990000
Q78T54	Q78T54	VMA21_MOUSE	Vma21	Vacuolar ATPase assembly integral membrane protein Vma21	3750000	4030000	3360000	2690000	2330000	3420000	3620000	4060000	3050000	3590000	3290000	3180000	2790000	3150000	3620000	2810000	2850000	3490000
Q9CXE7	Q9CXE7	TMED5_MOUSE	Tmed5	Transmembrane emp24 domain-containing protein 5	3750000	3440000	3780000	3160000	3360000	3630000	3190000	2990000	3130000	3230000	3320000	3210000	3310000	3120000	3480000	3200000	3340000	3140000
Q8K4Z3	Q8K4Z3	NNRE_MOUSE	Naxe	NAD(P)H-hydrate epimerase	3750000	3700000	4130000	2700000	2800000	3120000	4660000	4230000	4670000	2900000	2990000	2820000	3750000	3920000	4030000	2400000	2350000	2320000
Q9D855	Q9D855	QCR7_MOUSE	Uqcrb	Cytochrome b-c1 complex subunit 7	3740000	3450000	3870000	4070000	4140000	4410000	3920000	4000000	4270000	4180000	3820000	4080000	3870000	3700000	4530000	3780000	3680000	3500000
P51125	P51125	ICAL_MOUSE	Cast	Calpastatin	3740000	3770000	3480000	2680000	2650000	2830000	3530000	4030000	3920000	3120000	2960000	3190000	4030000	4410000	4090000	2640000	2530000	2650000
Q8BZN6	Q8BZN6	DOC10_MOUSE	Dock10	Dedicator of cytokinesis protein 10	3730000	3970000	3900000	3470000	3550000	3570000	3780000	3790000	3620000	3470000	3320000	3390000	3690000	3620000	3450000	3180000	3280000	3290000
Q9DB27	Q9CQ21;Q9DB27	MCTS1_MOUSE	Mcts1	Malignant T-cell-amplified sequence 1	3730000	4030000	4330000	4570000	4900000	4890000	3980000	3440000	4160000	4900000	4700000	4460000	4890000	4520000	3690000	4580000	4440000	4230000
Q9ERF3	Q9ERF3	WDR61_MOUSE	Wdr61	WD repeat-containing protein 61	3720000	3790000	3950000	4370000	4230000	4330000	3990000	3550000	3690000	4040000	3820000	3990000	3640000	3680000	3980000	3800000	3690000	3900000
Q811M1	Q811M1	RHG15_MOUSE	Arhgap15	Rho GTPase-activating protein 15	3720000	3650000	3750000	2560000	2440000	2460000	3750000	3870000	3850000	2330000	2320000	2310000	3600000	3680000	3640000	2060000	2080000	2190000
Q5PSV9	Q5PSV9	MDC1_MOUSE	Mdc1	Mediator of DNA damage checkpoint protein 1	3710000	3590000	3430000	3730000	3720000	3920000	3770000	4200000	3930000	4340000	3980000	4460000	3970000	3990000	3540000	4120000	4120000	4780000
Q9JHW2	Q9JHW2	NIT2_MOUSE	Nit2	Omega-amidase NIT2	3710000	3500000	3920000	3400000	3460000	3400000	3330000	3440000	3310000	3140000	2990000	3030000	3370000	3150000	3450000	2700000	2750000	2780000
Q8R010	Q8R010	AIMP2_MOUSE	Aimp2	Aminoacyl tRNA synthase complex-interacting multifunctional protein 2	3710000	3340000	3500000	5710000	5480000	5210000	2860000	2840000	2800000	5380000	4930000	5820000	3010000	3060000	2830000	5410000	5350000	5180000
Q61462	Q61462	CY24A_MOUSE	Cyba	Cytochrome b-245 light chain	3700000	3480000	3420000	3860000	3660000	3370000	1780000	3370000	3200000	3560000	2850000	3580000	1720000	2440000	2400000	3330000	3610000	2890000
Q9D735	Q9D735	TRIR_MOUSE	Trir	Telomerase RNA component interacting RNase	3700000	3500000	3690000	4120000	4230000	4070000	3850000	3930000	4000000	4160000	4220000	4660000	4420000	4670000	4360000	3900000	3910000	3870000
Q8BGC0	Q8BGC0	HTSF1_MOUSE	Htatsf1	HIV Tat-specific factor 1 homolog	3700000	3770000	3600000	3330000	3480000	3230000	3260000	3570000	3690000	3520000	3490000	3570000	3650000	3560000	3610000	3320000	3350000	3500000
Q8R0F6	Q8R0F6	ILKAP_MOUSE	Ilkap	Integrin-linked kinase-associated serine/threonine phosphatase 2C	3700000	3670000	3650000	3280000	3310000	3170000	3710000	3770000	3740000	3280000	3300000	3230000	4150000	4080000	3960000	3230000	3200000	3250000
C0HKD8;C0HKD9	C0HKD8;C0HKD9	MFA1A_MOUSE;MFA1B_MOUSE	Mfap1a;Mfap1b	Microfibrillar-associated protein 1A	3700000	3890000	3810000	3780000	3730000	3740000	3550000	3680000	3710000	4040000	3510000	3760000	3600000	3850000	3750000	3730000	3850000	3760000
F6ZDS4	F6ZDS4	TPR_MOUSE	Tpr	Nucleoprotein TPR	3700000	3780000	3800000	3710000	3770000	3840000	3520000	3590000	3710000	3740000	3750000	3800000	3810000	3660000	3860000	4120000	4030000	4150000
Q91WQ3	Q91WQ3	SYYC_MOUSE	Yars	Tyrosine--tRNA ligase, cytoplasmic	3690000	3590000	3790000	5240000	5300000	5380000	2790000	2820000	2790000	4080000	4140000	4100000	2910000	2970000	3150000	4530000	4490000	4730000
Q9ES97	Q9ES97	RTN3_MOUSE	Rtn3	Reticulon-3	3680000	3210000	3100000	3380000	3590000	3210000	2070000	3070000	2870000	2910000	3600000	3280000	2690000	3130000	3190000	3810000	3530000	3320000
Q791V5	Q791V5	MTCH2_MOUSE	Mtch2	Mitochondrial carrier homolog 2	3680000	3970000	3610000	3080000	3240000	3280000	3780000	4650000	4030000	3230000	2090000	2950000	3730000	4440000	2390000	3130000	3420000	3670000
P13864	P13864	DNMT1_MOUSE	Dnmt1	DNA (cytosine-5)-methyltransferase 1	3680000	3660000	3620000	5670000	5610000	5510000	2930000	3080000	3020000	5170000	4980000	4960000	3200000	3210000	3160000	8130000	8080000	7960000
Q9JKP5	Q8R003;Q9JKP5	MBNL1_MOUSE	Mbnl1	Muscleblind-like protein 1	3680000	3250000	3740000	3450000	3360000	3520000	4080000	3430000	3810000	2760000	3910000	3410000	3890000	3720000	3710000	3350000	3180000	2960000
Q9Z126	Q9Z126	PLF4_MOUSE	Pf4	Platelet factor 4	3680000	2980000	3690000	381558	381718	405696	1680000	1800000	1570000	220043	269766	323389	1670000	1700000	2180000	186802	156915	179798
Q9CQU0	Q9CQU0	TXD12_MOUSE	Txndc12	Thioredoxin domain-containing protein 12	3670000	3570000	3970000	3200000	3050000	3170000	3870000	4260000	3660000	3220000	2680000	3280000	2780000	2920000	2880000	2860000	3140000	2720000
Q99JW4	Q99JW4	LIMS1_MOUSE	Lims1	LIM and senescent cell antigen-like-containing domain protein 1	3670000	3240000	3990000	2850000	2880000	2800000	2890000	2670000	3010000	2440000	2090000	2440000	2990000	2700000	2950000	2540000	2790000	2580000
Q9CQZ6	Q9CQZ6	NDUB3_MOUSE	Ndufb3	NADH dehydrogenase [ubiquinone] 1 beta subcomplex subunit 3	3660000	2230000	5960000	5580000	6070000	4730000	6220000	5580000	6760000	5820000	5180000	5170000	4360000	4890000	4760000	4950000	5660000	3030000
Q64727	Q64727	VINC_MOUSE	Vcl	Vinculin	3660000	3590000	3440000	1440000	1420000	1450000	2250000	2550000	2460000	1000000	1030000	1090000	2960000	3070000	3330000	1230000	1150000	1270000
Q99M31	Q99M31	HSP7E_MOUSE	Hspa14	Heat shock 70 kDa protein 14	3660000	3610000	3720000	5250000	5160000	5190000	3000000	3080000	3010000	5070000	4720000	4720000	3330000	3210000	3280000	4590000	4800000	5050000
Q9EPL8	Q9EPL8	IPO7_MOUSE	Ipo7	Importin-7	3650000	3410000	3520000	6910000	7000000	6690000	2790000	2680000	2670000	6680000	6740000	6640000	2870000	2890000	2840000	7530000	7960000	7580000
P62915	P62915	TF2B_MOUSE	Gtf2b	Transcription initiation factor IIB	3650000	3740000	3580000	3380000	3200000	3420000	3540000	3570000	3540000	3370000	3240000	3380000	4450000	4370000	3900000	3270000	3350000	3170000
Q9D958	Q9D958	SPCS1_MOUSE	Spcs1	Signal peptidase complex subunit 1	3650000	3420000	4290000	3500000	3470000	3150000	4630000	4230000	4540000	3340000	3360000	3210000	3290000	3240000	4140000	3070000	3140000	2630000
Q9D753	Q9D753	EXOS8_MOUSE	Exosc8	Exosome complex component RRP43	3650000	3830000	3880000	4750000	4390000	4500000	3690000	3620000	4150000	4520000	4570000	3850000	4180000	3590000	3920000	4280000	4520000	5270000
Q7TPR4	Q7TPR4	ACTN1_MOUSE	Actn1	Alpha-actinin-1	3640000	3680000	4430000	877629	889478	832540	3100000	2740000	2920000	587543	603064	501231	3760000	3560000	4420000	722698	724392	739134
Q07813	Q07813	BAX_MOUSE	Bax	Apoptosis regulator BAX	3640000	1990000	10500000	13000000	13500000	11100000	9660000	5340000	10900000	19400000	16600000	15800000	4520000	4430000	9760000	14000000	14900000	4530000
O08547	O08547	SC22B_MOUSE	Sec22b	Vesicle-trafficking protein SEC22b	3640000	3400000	4090000	3290000	3300000	3290000	3960000	3840000	4290000	3410000	3220000	3270000	3450000	3390000	3890000	3420000	3460000	3060000
Q8VD62	Q8VD62	CK068_MOUSE	Bles03	UPF0696 protein C11orf68 homolog	3630000	3690000	3450000	2750000	2740000	2770000	3670000	3480000	3250000	2820000	2580000	2820000	3070000	3550000	2900000	2390000	2550000	2500000
Q8VD75	Q8VD75	HIP1_MOUSE	Hip1	Huntingtin-interacting protein 1	3630000	3240000	3210000	1440000	1500000	1350000	2280000	3070000	2560000	1500000	1370000	1740000	2720000	2390000	2670000	1540000	1490000	1810000
O35218	O35218	CPSF2_MOUSE	Cpsf2	Cleavage and polyadenylation specificity factor subunit 2	3630000	3820000	3550000	3640000	3470000	3440000	3870000	4050000	3810000	3720000	3570000	3560000	3980000	3920000	3560000	3530000	3520000	3670000
Q80SU7	Q80SU7	GVIN1_MOUSE	Gvin1	Interferon-induced very large GTPase 1	3630000	3600000	3740000	5560000	5610000	5700000	2500000	2430000	2380000	4690000	4600000	4550000	2720000	2650000	2820000	4450000	4440000	4470000
Q99NB1	Q99NB1	ACS2L_MOUSE	Acss1	Acetyl-coenzyme A synthetase 2-like, mitochondrial	3630000	3780000	3860000	2190000	2220000	2210000	3700000	3550000	3630000	1790000	1760000	1760000	3480000	3680000	3780000	1880000	1880000	1770000
Q3TCN2	Q3TCN2	PLBL2_MOUSE	Plbd2	Putative phospholipase B-like 2	3630000	3700000	3540000	1900000	1980000	1940000	2360000	2330000	2240000	1830000	1760000	1730000	2900000	3180000	3000000	1810000	1630000	1890000
Q61164	Q61164	CTCF_MOUSE	Ctcf	Transcriptional repressor CTCF	3630000	4040000	4420000	3220000	3180000	2950000	4240000	4530000	4840000	2920000	2880000	2850000	4650000	4020000	4130000	2990000	3100000	2770000
Q62448	Q62448	IF4G2_MOUSE	Eif4g2	Eukaryotic translation initiation factor 4 gamma 2	3620000	3490000	3540000	6920000	6840000	7260000	2730000	2670000	2710000	5910000	5960000	5950000	2870000	3110000	3330000	5610000	5520000	5590000
Q810A7	Q810A7	DDX42_MOUSE	Ddx42	ATP-dependent RNA helicase DDX42	3620000	3480000	3440000	4240000	4130000	4430000	3430000	3800000	3460000	4070000	3900000	4090000	3270000	3540000	3060000	3880000	4090000	4420000
Q9D0L7	Q9D0L7	ARM10_MOUSE	Armc10	Armadillo repeat-containing protein 10	3610000	3780000	3710000	2930000	2910000	3320000	4480000	5030000	4670000	3710000	3350000	3580000	4500000	4340000	3300000	3070000	3160000	3130000
Q91YQ3	Q91YQ3	CSDC2_MOUSE	Csdc2	Cold shock domain-containing protein C2	3610000	3410000	3190000	1270000	1310000	1350000	1440000	2520000	2930000	1520000	767284	1660000	3390000	3960000	2220000	1620000	1940000	1830000
Q9CT10	Q9CT10	RANB3_MOUSE	Ranbp3	Ran-binding protein 3	3600000	3500000	3850000	3590000	3570000	3660000	3490000	3550000	3620000	3320000	3410000	3340000	3430000	3490000	3280000	3030000	3240000	3260000
Q6PGH1	Q6PGH1	BUD31_MOUSE	Bud31	Protein BUD31 homolog	3600000	3260000	3620000	3180000	3170000	3260000	3340000	3490000	3590000	3250000	3530000	3590000	3310000	3550000	3330000	3210000	3080000	2970000
O35609	O35609	SCAM3_MOUSE	Scamp3	Secretory carrier-associated membrane protein 3	3600000	3560000	3280000	3040000	2960000	3080000	3580000	3960000	3770000	3380000	3280000	3700000	4130000	4220000	3880000	3080000	2980000	3240000
P52760	P52760	RIDA_MOUSE	Rida	2-iminobutanoate/2-iminopropanoate deaminase	3590000	3730000	3520000	2320000	2350000	2530000	2570000	2590000	2680000	2020000	1800000	2030000	3060000	3130000	2660000	1790000	1950000	2070000
Q9EPU4	Q9EPU4	CPSF1_MOUSE	Cpsf1	Cleavage and polyadenylation specificity factor subunit 1	3590000	3800000	3630000	3680000	3660000	3760000	3840000	3850000	3720000	3750000	3560000	3710000	3830000	3790000	3620000	3780000	3920000	4070000
Q3UPF5	Q3UPF5	ZCCHV_MOUSE	Zc3hav1	Zinc finger CCCH-type antiviral protein 1	3580000	3600000	3740000	5500000	5360000	5340000	3310000	3640000	3320000	5440000	5170000	5370000	3300000	3270000	3140000	5410000	5640000	5660000
P13439	P13439	UMPS_MOUSE	Umps	Uridine 5'-monophosphate synthase	3580000	3710000	3640000	5990000	5790000	5970000	2930000	2880000	2690000	5500000	5420000	5330000	2950000	3140000	3290000	6370000	6220000	6360000
Q9D0K2	Q9D0K2	SCOT1_MOUSE	Oxct1	Succinyl-CoA:3-ketoacid coenzyme A transferase 1, mitochondrial	3580000	3000000	3960000	2870000	2860000	2790000	3050000	2900000	3190000	1940000	1800000	1720000	2820000	2970000	3140000	2310000	2340000	1940000
Q922R5	Q922R5	P4R3B_MOUSE	Ppp4r3b	Serine/threonine-protein phosphatase 4 regulatory subunit 3B	3570000	4020000	4050000	6360000	6500000	6410000	3910000	3860000	3860000	8070000	7410000	7610000	4260000	4020000	4280000	7430000	8030000	7860000
Q68FH4	Q68FH4	GALK2_MOUSE	Galk2	N-acetylgalactosamine kinase	3570000	3470000	3400000	2460000	2430000	2550000	3830000	3790000	4000000	2730000	2850000	2700000	3690000	3770000	3810000	2320000	2370000	2370000
Q9D8T2	Q9D8T2	GSDMD_MOUSE	Gsdmdc1	Gasdermin-D	3560000	3520000	3710000	3000000	2950000	2880000	3510000	3670000	3610000	3030000	3100000	3000000	3720000	3690000	3560000	2760000	2730000	2780000
P26645	P26645	MARCS_MOUSE	Marcks	Myristoylated alanine-rich C-kinase substrate	3560000	3790000	4180000	3660000	3340000	3120000	3160000	3520000	3650000	4010000	3580000	3860000	4550000	4270000	5400000	3360000	3530000	3150000
Q8BYZ1	Q8BYZ1	ABI3_MOUSE	Abi3	ABI gene family member 3	3560000	3760000	3450000	2330000	2260000	2050000	3230000	2970000	3110000	2170000	2120000	2150000	3580000	3870000	3410000	2170000	2280000	2340000
Q9CQ49	Q9CQ49	NCBP2_MOUSE	Ncbp2	Nuclear cap-binding protein subunit 2	3560000	3750000	3930000	4020000	4090000	4120000	4430000	4250000	4250000	4290000	4090000	4060000	3580000	3930000	4140000	4460000	4070000	3720000
O70318	O70318	E41L2_MOUSE	Epb41l2	Band 4.1-like protein 2	3550000	3590000	3580000	4040000	4080000	3940000	3160000	3260000	3210000	3510000	3480000	3470000	3170000	3370000	3230000	3460000	3480000	3670000
Q6P3D0	Q6P3D0	NUD16_MOUSE	Nudt16	U8 snoRNA-decapping enzyme	3550000	3430000	3260000	2240000	2150000	2280000	3670000	3630000	3760000	2550000	2630000	2680000	3820000	3660000	3660000	1970000	1740000	1970000
Q640N3	Q640N3	RHG30_MOUSE	Arhgap30	Rho GTPase-activating protein 30	3550000	3630000	3450000	3610000	3570000	3610000	3130000	3400000	3250000	3600000	3540000	3620000	3650000	3630000	3360000	3490000	3410000	3590000
O88844	O88844	IDHC_MOUSE	Idh1	Isocitrate dehydrogenase [NADP] cytoplasmic	3550000	3310000	3640000	1380000	1400000	1440000	3110000	3190000	3330000	1260000	1310000	1250000	3080000	3350000	3810000	1260000	1290000	1220000
P29416	P29416	HEXA_MOUSE	Hexa	Beta-hexosaminidase subunit alpha	3550000	3450000	3570000	620406	599691	627083	2640000	2840000	2680000	723881	634490	693228	3060000	2700000	3080000	672722	635157	698189
Q91VH2	Q91VH2	SNX9_MOUSE	Snx9	Sorting nexin-9	3550000	3550000	3700000	3930000	3980000	4110000	3930000	4000000	4140000	4780000	4640000	4680000	3890000	3710000	4100000	3730000	3740000	3730000
Q9JHI7	Q9JHI7	EXOS9_MOUSE	Exosc9	Exosome complex component RRP45	3540000	3550000	3580000	3760000	3770000	3460000	3520000	3440000	3910000	3980000	3940000	3760000	3390000	3280000	3350000	3730000	3720000	3760000
P38060	P38060	HMGCL_MOUSE	Hmgcl	Hydroxymethylglutaryl-CoA lyase, mitochondrial	3540000	3480000	3470000	2750000	2810000	2790000	3890000	3630000	3800000	2810000	3040000	2620000	2990000	3340000	3680000	2770000	2730000	2850000
P08103	P08103	HCK_MOUSE	Hck	Tyrosine-protein kinase HCK	3540000	3500000	3420000	1720000	1720000	1830000	3330000	3320000	3160000	1700000	1570000	1610000	3700000	3850000	3870000	1910000	1860000	2050000
Q8R3N6	Q8R3N6	THOC1_MOUSE	Thoc1	THO complex subunit 1	3530000	3710000	3710000	3610000	3540000	3730000	3280000	3320000	3410000	3570000	3560000	3650000	3340000	3190000	3400000	3770000	3740000	3760000
Q9WV02	Q9WV02	RBMX_MOUSE	Rbmx	RNA-binding motif protein, X chromosome	3520000	3660000	3520000	2930000	2920000	2990000	3480000	3820000	4020000	3010000	2450000	3160000	3540000	3500000	3050000	3050000	3010000	3010000
Q8VEE0	Q8VEE0	RPE_MOUSE	Rpe	Ribulose-phosphate 3-epimerase	3520000	3690000	3470000	2560000	2270000	1870000	2630000	2800000	2730000	1900000	1870000	1740000	3890000	3140000	2690000	2370000	2100000	2430000
P62743	P62743	AP2S1_MOUSE	Ap2s1	AP-2 complex subunit sigma	3520000	3650000	3480000	3080000	2960000	2930000	2820000	3320000	3120000	2900000	2900000	2800000	3320000	3540000	3310000	3110000	3010000	2840000
Q99JR8	Q99JR8	SMRD2_MOUSE	Smarcd2	SWI/SNF-related matrix-associated actin-dependent regulator of chromatin subfamily D member 2	3510000	3430000	3450000	2820000	2750000	2850000	3760000	3430000	3640000	2720000	2340000	2460000	3180000	3280000	3390000	2790000	2920000	2750000
Q921W0	Q921W0	CHM1A_MOUSE	Chmp1a	Charged multivesicular body protein 1a	3510000	3860000	3610000	3090000	2900000	2890000	3780000	3560000	3560000	3310000	3360000	2980000	3020000	3920000	3920000	3050000	3040000	3250000
Q9CZU3	Q9CZU3	MTREX_MOUSE	Mtrex	Exosome RNA helicase MTR4	3500000	3540000	3760000	4380000	4290000	4190000	3780000	3560000	3680000	4190000	3970000	4020000	3380000	3310000	3270000	4360000	4370000	4220000
P35991	P35991	BTK_MOUSE	Btk	Tyrosine-protein kinase BTK	3500000	3390000	3450000	2900000	2960000	2890000	3370000	3210000	3230000	2970000	2940000	2970000	3480000	3530000	3400000	2850000	2910000	2940000
Q9CWK3	Q9CWK3	CD2B2_MOUSE	Cd2bp2	CD2 antigen cytoplasmic tail-binding protein 2	3500000	3740000	2920000	4210000	4080000	4380000	2670000	3150000	2840000	4320000	4380000	4480000	2990000	2960000	2700000	4160000	4190000	5600000
Q9ERU9	Q9ERU9	RBP2_MOUSE	Ranbp2	E3 SUMO-protein ligase RanBP2	3500000	3340000	3520000	3380000	3410000	3410000	3310000	3360000	3290000	3080000	3030000	3030000	3330000	3260000	3380000	3680000	3680000	3640000
Q8R050	Q8R050	ERF3A_MOUSE	Gspt1	Eukaryotic peptide chain release factor GTP-binding subunit ERF3A	3490000	3170000	4220000	6640000	6790000	6480000	3510000	3090000	3390000	6920000	6450000	6300000	3120000	3090000	3330000	6270000	6550000	5320000
Q9WUQ2	Q9WUQ2	PREB_MOUSE	Preb	Prolactin regulatory element-binding protein	3490000	3120000	3330000	2490000	2480000	2550000	3380000	3460000	3300000	2420000	2260000	2560000	3450000	3170000	3170000	2390000	2310000	2360000
Q8BGS2	Q8BGS2	BOLA2_MOUSE	Bola2	BolA-like protein 2	3490000	3640000	3600000	6210000	6420000	6100000	3980000	3870000	3440000	7340000	7370000	7330000	3920000	3880000	3270000	6650000	7010000	6510000
Q9CQF9	Q9CQF9	PCYOX_MOUSE	Pcyox1	Prenylcysteine oxidase	3490000	4050000	3790000	1990000	1960000	2000000	4150000	3450000	4000000	2120000	2050000	2130000	3100000	3180000	3410000	1710000	1770000	1850000
Q9JHS9	Q9JHS9	CWC15_MOUSE	Cwc15	Spliceosome-associated protein CWC15 homolog	3490000	3370000	3370000	3370000	3440000	3320000	3410000	3700000	3710000	3640000	3400000	3440000	4020000	3600000	3630000	3450000	3360000	3520000
P70290	P70290	EM55_MOUSE	Mpp1	55 kDa erythrocyte membrane protein	3480000	3260000	3410000	3070000	2960000	3070000	3070000	3000000	3250000	3420000	3550000	3190000	3050000	3370000	3120000	2830000	2830000	3020000
O55125	O55125	NIPS1_MOUSE	Nipsnap1	Protein NipSnap homolog 1	3480000	3240000	3740000	3020000	3170000	2940000	3970000	4070000	4550000	2570000	2750000	2590000	3210000	3230000	3240000	2460000	2650000	1820000
Q8VCH8	Q8VCH8	UBXN4_MOUSE	Ubxn4	UBX domain-containing protein 4	3480000	3640000	3200000	4420000	4310000	4190000	2700000	3220000	3220000	4100000	3950000	4380000	2850000	3390000	2840000	4220000	4500000	4720000
P10417	P10417	BCL2_MOUSE	Bcl2	Apoptosis regulator Bcl-2	3480000	3640000	3110000	2900000	2560000	2830000	3440000	3710000	3160000	3180000	3140000	3420000	2900000	3010000	2530000	2530000	2650000	3340000
Q91VK1	Q91VK1	BZW2_MOUSE	Bzw2	Basic leucine zipper and W2 domain-containing protein 2	3470000	3390000	3380000	5410000	5450000	5780000	2220000	2120000	2090000	4400000	4200000	4300000	2720000	2630000	2730000	4790000	4780000	4830000
Q923D5	Q923D5	WBP11_MOUSE	Wbp11	WW domain-binding protein 11	3470000	3650000	4020000	4120000	4190000	3750000	4110000	4020000	4610000	4370000	4280000	4140000	4130000	4150000	4270000	3830000	3870000	3450000
Q8JZN5	Q8JZN5	ACAD9_MOUSE	Acad9	Acyl-CoA dehydrogenase family member 9, mitochondrial	3470000	3420000	3600000	3460000	3380000	3420000	3720000	3890000	3770000	3340000	3580000	3420000	3530000	3550000	3740000	3300000	3370000	3290000
P02769	P02768;P02769	ALBU_BOVIN	ALB	Serum albumin	3470000	2870000	2430000	4070000	4240000	4330000	1470000	2710000	2890000	4830000	4850000	4870000	1140000000	3400000	5240000	4460000	3600000	2940000
Q61733	Q61733	RT31_MOUSE	Mrps31	28S ribosomal protein S31, mitochondrial	3470000	3500000	3620000	5610000	5530000	5420000	3580000	3770000	3800000	5860000	6030000	6130000	3270000	3420000	3390000	5710000	5670000	5960000
Q60865	Q60865	CAPR1_MOUSE	Caprin1	Caprin-1	3460000	3310000	3680000	8600000	8620000	8960000	2940000	3110000	3140000	9600000	9170000	9640000	3470000	3170000	3550000	10500000	10200000	10100000
Q9DCC4	Q9DCC4	P5CR3_MOUSE	Pycr3	Pyrroline-5-carboxylate reductase 3	3460000	3410000	3500000	3460000	3290000	3490000	2870000	2950000	2930000	3160000	3020000	3190000	2400000	2810000	2420000	3040000	3430000	3560000
Q63810	Q63810	CANB1_MOUSE	Ppp3r1	Calcineurin subunit B type 1	3460000	3730000	4260000	3530000	3630000	3830000	6300000	4060000	4100000	3780000	3550000	3890000	3910000	4090000	4170000	3330000	3720000	3290000
Q9D173	Q9D173	TOM7_MOUSE	Tomm7	Mitochondrial import receptor subunit TOM7 homolog	3460000	4290000	1650000	2170000	2090000	2620000	1600000	2380000	1520000	2010000	2060000	2420000	6050000	490099	853358	2000000	2480000	3510000
P27641	P27641	XRCC5_MOUSE	Xrcc5	X-ray repair cross-complementing protein 5	3460000	3420000	3710000	3680000	3640000	3720000	3630000	3480000	3520000	3880000	3950000	3880000	3310000	3050000	3370000	3370000	3150000	3270000
P29452	P29452	CASP1_MOUSE	Casp1	Caspase-1	3450000	3120000	3460000	3020000	2910000	2890000	3840000	3720000	3840000	3320000	3420000	3130000	3550000	3760000	3880000	2860000	2780000	2850000
Q8BY35	Q8BY35	FGD2_MOUSE	Fgd2	FYVE, RhoGEF and PH domain-containing protein 2	3440000	3540000	3300000	1910000	1940000	2150000	3260000	3360000	3110000	2030000	1820000	2000000	3560000	3770000	3250000	2010000	1990000	2300000
Q8C1B7	Q8C1B7;Q8CHH9	SEP11_MOUSE	2024-09-11	Septin-11	3440000	3760000	3560000	2920000	3060000	3290000	2510000	3100000	2770000	2750000	2810000	2890000	3400000	3470000	3130000	3070000	3130000	3410000
Q3TFD2	Q3TFD2	PCAT1_MOUSE	Lpcat1	Lysophosphatidylcholine acyltransferase 1	3430000	3080000	3310000	3330000	3420000	3090000	4000000	4890000	4730000	4020000	4160000	4390000	3830000	4360000	4150000	3890000	3690000	3840000
Q9CWM4	Q9CWM4	PFD1_MOUSE	Pfdn1	Prefoldin subunit 1	3430000	3020000	3570000	4420000	4630000	4240000	3020000	2850000	3180000	4790000	4390000	4260000	2860000	2730000	3480000	4790000	4720000	4580000
Q64310	Q64310	SURF4_MOUSE	Surf4	Surfeit locus protein 4	3430000	3500000	6430000	4850000	5280000	4770000	5650000	4610000	6000000	4680000	4020000	3530000	4090000	3530000	6010000	4520000	5590000	2750000
Q9DBR0	Q9DBR0	AKAP8_MOUSE	Akap8	A-kinase anchor protein 8	3430000	3330000	3490000	2930000	2990000	2810000	3220000	3410000	3180000	2890000	2860000	2830000	3240000	3310000	3070000	3080000	3300000	3470000
Q78JT3	Q78JT3	3HAO_MOUSE	Haao	3-hydroxyanthranilate 3,4-dioxygenase	3420000	3110000	3430000	2050000	2140000	2140000	3530000	3910000	3420000	2270000	2310000	2290000	3560000	3650000	3570000	1920000	1850000	2000000
P23506	P23506	PIMT_MOUSE	Pcmt1	Protein-L-isoaspartate(D-aspartate) O-methyltransferase	3420000	3470000	3490000	2410000	2280000	2420000	3350000	3220000	3540000	2590000	2470000	2430000	3210000	3580000	3340000	2570000	2700000	2440000
Q922Y1	Q922Y1	UBXN1_MOUSE	Ubxn1	UBX domain-containing protein 1	3410000	3700000	3360000	4290000	4230000	4280000	2990000	3220000	3380000	4510000	4360000	4660000	3730000	3930000	3810000	4470000	4370000	4740000
Q9ERD8	Q9ERD8	PARVG_MOUSE	Parvg	Gamma-parvin	3400000	3140000	3510000	3650000	3630000	3620000	3240000	3210000	3310000	3490000	3450000	3500000	3540000	3430000	3670000	3620000	3720000	3590000
Q9D8C4	Q9D8C4	IN35_MOUSE	Ifi35	Interferon-induced 35 kDa protein homolog	3400000	3350000	3510000	4920000	4920000	5150000	3230000	3150000	3190000	5350000	4990000	5050000	3530000	3280000	3260000	4380000	4680000	4780000
P59017	P59017	B2L13_MOUSE	Bcl2l13	Bcl-2-like protein 13	3400000	2990000	3420000	2660000	2860000	2510000	3170000	2960000	3630000	2780000	2740000	2860000	3450000	3340000	3570000	2340000	2410000	2570000
Q9JLQ0	Q9JLQ0	CD2AP_MOUSE	Cd2ap	CD2-associated protein	3400000	3400000	3540000	3810000	3820000	4040000	3680000	3880000	3740000	4360000	4090000	4430000	3820000	3760000	3790000	3470000	3600000	3430000
Q7TN05	Q7TN05	AP1S3_MOUSE	Ap1s3	AP-1 complex subunit sigma-3	3400000	3120000	3430000	2840000	2890000	2900000	3830000	3560000	3370000	3190000	2760000	2980000	3200000	3230000	3530000	2470000	2680000	2870000
Q64514	Q64514	TPP2_MOUSE	Tpp2	Tripeptidyl-peptidase 2	3400000	3480000	3400000	3910000	3900000	3950000	2880000	2910000	2790000	3890000	3860000	3830000	2990000	3140000	3080000	4390000	4340000	4490000
Q03958	Q03958	PFD6_MOUSE	Pfdn6	Prefoldin subunit 6	3390000	3150000	3160000	4390000	4440000	4460000	2600000	2770000	2580000	4460000	4460000	4530000	2620000	2370000	2950000	4300000	4310000	4710000
Q8CJF7	Q8CJF7	ELYS_MOUSE	Ahctf1	Protein ELYS	3390000	3290000	3210000	3890000	3940000	3880000	3020000	3480000	3260000	4060000	3980000	4030000	3270000	3260000	3270000	4100000	4120000	4380000
P0DN34	P0DN34	NDUB1_MOUSE	Ndufb1	NADH dehydrogenase [ubiquinone] 1 beta subcomplex subunit 1	3380000	3120000	3410000	2880000	3220000	3400000	3870000	3830000	3920000	3510000	2770000	3470000	3520000	3150000	2390000	3570000	3900000	3180000
Q91VR8	Q91VR8	BRK1_MOUSE	Brk1	Protein BRICK1	3380000	3520000	3210000	3060000	3010000	3340000	3090000	3240000	3100000	3030000	3010000	3240000	3440000	3580000	2880000	2930000	2920000	3190000
Q8C7R4	Q8C7R4	UBA6_MOUSE	Uba6	Ubiquitin-like modifier-activating enzyme 6	3380000	3370000	3550000	3560000	3560000	3510000	3400000	3360000	3390000	3440000	3480000	3270000	3310000	3160000	3460000	3330000	3240000	3050000
Q64152	Q64152	BTF3_MOUSE	Btf3	Transcription factor BTF3	3380000	2270000	4220000	10400000	11100000	11400000	3590000	2630000	2760000	10300000	9590000	9570000	3190000	3310000	4140000	11000000	11000000	7310000
Q9D0M1	Q9D0M1	KPRA_MOUSE	Prpsap1	Phosphoribosyl pyrophosphate synthase-associated protein 1	3370000	3310000	3260000	2770000	2750000	2850000	3590000	2940000	3150000	3010000	3030000	2800000	3390000	3250000	2890000	2440000	2810000	2880000
Q921Y2	Q921Y2	IMP3_MOUSE	Imp3	U3 small nucleolar ribonucleoprotein protein IMP3	3370000	3720000	3790000	6640000	6750000	6750000	3630000	3200000	3360000	7120000	6480000	6650000	2560000	2600000	2770000	7200000	7360000	6490000
Q9QXT0	Q9QXT0	CNPY2_MOUSE	Cnpy2	Protein canopy homolog 2	3370000	3520000	3070000	2880000	2880000	2930000	2700000	3030000	2840000	2590000	2660000	2960000	3220000	2900000	2770000	2390000	2300000	2800000
P70302	P70302	STIM1_MOUSE	Stim1	Stromal interaction molecule 1	3370000	3440000	3260000	2300000	2270000	2320000	3320000	3520000	3420000	2050000	2070000	2030000	3340000	3280000	3270000	2050000	2060000	2100000
P17710	P17710	HXK1_MOUSE	Hk1	Hexokinase-1	3370000	3300000	3400000	2460000	2420000	2440000	3700000	3820000	3690000	2530000	2490000	2540000	3610000	3620000	3830000	2510000	2500000	2570000
Q6P8I4	Q6P8I4	PCNP_MOUSE	Pcnp	PEST proteolytic signal-containing nuclear protein	3360000	3290000	3610000	3300000	3420000	3460000	3500000	3680000	3710000	3310000	3170000	3260000	3360000	3290000	3400000	3300000	3410000	3310000
P48678	P48678	LMNA_MOUSE	Lmna	Prelamin-A/C	3360000	3570000	3110000	785339	804504	822940	2630000	3210000	2990000	765316	788203	833822	2050000	2030000	1960000	702636	667112	756556
Q6NV83	Q6NV83	SR140_MOUSE	U2surp	U2 snRNP-associated SURP motif-containing protein	3360000	3310000	3470000	3610000	3590000	3620000	3570000	3470000	3530000	3570000	3470000	3510000	3100000	3190000	3330000	3590000	3760000	3750000
Q9CQS2	Q9CQS2	NOP10_MOUSE	Nop10	H/ACA ribonucleoprotein complex subunit 3	3360000	2330000	6660000	5500000	5630000	6210000	6610000	5120000	6200000	6040000	3770000	5510000	3230000	2200000	3330000	4950000	5600000	2500000
Q99KN9	Q99KN9	EPN4_MOUSE	Clint1	Clathrin interactor 1	3360000	3150000	3220000	2960000	2980000	3090000	2940000	3220000	3130000	2980000	2860000	2960000	3610000	3380000	3640000	2710000	2660000	2810000
P63087	P63087	PP1G_MOUSE	Ppp1cc	Serine/threonine-protein phosphatase PP1-gamma catalytic subunit	3350000	3330000	2600000	2830000	2790000	3040000	1420000	3390000	3030000	3670000	3570000	3820000	2960000	3000000	3530000	3430000	3210000	3980000
P56393	P56393	COX7B_MOUSE	Cox7b	Cytochrome c oxidase subunit 7B, mitochondrial	3350000	2660000	2820000	2720000	3720000	2900000	2720000	3340000	3200000	2170000	3490000	2430000	2510000	3260000	2840000	3190000	2500000	2150000
Q60902	Q60902	EP15R_MOUSE	Eps15l1	Epidermal growth factor receptor substrate 15-like 1	3350000	3210000	3200000	3390000	3300000	3310000	2790000	3300000	3090000	3220000	3290000	3330000	3580000	3500000	3540000	3040000	3000000	3280000
Q9JMG1	Q9JMG1	EDF1_MOUSE	Edf1	Endothelial differentiation-related factor 1	3340000	3410000	3470000	4000000	4230000	4440000	3570000	3970000	3730000	5420000	4330000	5340000	3810000	3720000	3930000	4560000	4360000	4760000
P02666	P02666	CASB_BOVIN	CSN2	Beta-casein	3340000	1800000	1250000	3940000	4010000	2050000	1230000	1540000	1500000	4380000	6330000	2910000	5750000	1810000	13900000	1660000	28700000	2920000
P01638	P01637;P01638	KV5A6_MOUSE		Ig kappa chain V-V region L6 (Fragment)	3340000	3460000	4090000	2300000	2020000	2300000	2160000	2340000	2420000	1950000	1090000	1840000	2300000	2770000	2030000	2030000	2130000	2120000
Q11011	Q11011	PSA_MOUSE	Npepps	Puromycin-sensitive aminopeptidase	3330000	3350000	3230000	2780000	2750000	2790000	2860000	2750000	2650000	2570000	2520000	2670000	3150000	3030000	3020000	2580000	2600000	2810000
Q60520	Q60520	SIN3A_MOUSE	Sin3a	Paired amphipathic helix protein Sin3a	3330000	3420000	3310000	2630000	2590000	2640000	3560000	3760000	3660000	2700000	2610000	2740000	3590000	3540000	3550000	2640000	2590000	2750000
P01867	P01867	IGG2B_MOUSE	Igh-3	Ig gamma-2B chain C region	3330000	3230000	3410000	1740000	1750000	1980000	388698	439515	348361	157377	179043	210810	479114	549129	607532		118811	165214
P62843	P62843	RS15_MOUSE	Rps15	40S ribosomal protein S15	3330000	4380000	5910000	10000000	9690000	8040000	5380000	3080000	4700000	8540000	4900000	6600000	2620000	2680000	3510000	7980000	8420000	2690000
Q9CQ22	Q9CQ22	LTOR1_MOUSE	Lamtor1	Ragulator complex protein LAMTOR1	3320000	3120000	3540000	2410000	2520000	2440000	4130000	3970000	3760000	2670000	2120000	2700000	3290000	3470000	3050000	2300000	2450000	2550000
P55264	P55264	ADK_MOUSE	Adk	Adenosine kinase	3320000	3120000	3610000	3220000	3190000	3430000	2550000	2680000	2720000	2530000	2610000	2640000	2470000	2540000	2410000	2470000	2390000	2280000
Q6P1B1	Q6P1B1	XPP1_MOUSE	Xpnpep1	Xaa-Pro aminopeptidase 1	3320000	3220000	3060000	3080000	3100000	3160000	2750000	2580000	2670000	2940000	3100000	2990000	2980000	2750000	3080000	2730000	2590000	2890000
O70172	O70172	PI42A_MOUSE	Pip4k2a	Phosphatidylinositol 5-phosphate 4-kinase type-2 alpha	3310000	3310000	3650000	2170000	2210000	2360000	3490000	3230000	3490000	2230000	2050000	2070000	3100000	3170000	3810000	2010000	2170000	2020000
Q9DAT2	Q9DAT2	MRGBP_MOUSE	Mrgbp	MRG/MORF4L-binding protein	3300000	2900000	2910000	3100000	2960000	3320000	3240000	3520000	3200000	3430000	3030000	3600000	3440000	3250000	3240000	3320000	3330000	3750000
Q9CQ75	Q9CQ75	NDUA2_MOUSE	Ndufa2	NADH dehydrogenase [ubiquinone] 1 alpha subcomplex subunit 2	3300000	3510000	3650000	3200000	3170000	3630000	3800000	3660000	3690000	3360000	2880000	3010000	4880000	4310000	2980000	3140000	3070000	2780000
P10649	P10649	GSTM1_MOUSE	Gstm1	Glutathione S-transferase Mu 1	3290000	2850000	3460000	1450000	1560000	1510000	4450000	3910000	4060000	1410000	1350000	1400000	2480000	2370000	2750000	1080000	1130000	1110000
Q8BH69	Q8BH69	SPS1_MOUSE	Sephs1	Selenide, water dikinase 1	3290000	3280000	3750000	2620000	2400000	2640000	3480000	3270000	3140000	2310000	2090000	2340000	3640000	3160000	3440000	2230000	2640000	2260000
Q9QZH3	Q9QZH3	PPIE_MOUSE	Ppie	Peptidyl-prolyl cis-trans isomerase E	3270000	3120000	4220000	4530000	4320000	4410000	3640000	4000000	4090000	4800000	4630000	4370000	3090000	2900000	3990000	4150000	4010000	3530000
Q9R020	Q9R020	ZRAB2_MOUSE	Zranb2	Zinc finger Ran-binding domain-containing protein 2	3270000	2860000	3000000	2980000	2820000	2750000	2610000	3320000	3030000	3060000	3290000	3210000	3340000	3280000	2960000	2830000	2850000	2680000
O70310	O70310	NMT1_MOUSE	Nmt1	Glycylpeptide N-tetradecanoyltransferase 1	3270000	3150000	3570000	5240000	5230000	4740000	2650000	2520000	2560000	4730000	4430000	4070000	2740000	2620000	2890000	4870000	4990000	4450000
Q8R1Q8	Q8R1Q8	DC1L1_MOUSE	Dync1li1	Cytoplasmic dynein 1 light intermediate chain 1	3270000	2970000	3390000	3000000	3130000	3040000	2930000	2920000	2950000	2880000	2650000	2900000	2880000	2940000	3290000	2790000	2660000	2730000
Q571I9	Q571I9	A16A1_MOUSE	Aldh16a1	Aldehyde dehydrogenase family 16 member A1	3260000	3140000	3440000	3020000	2950000	3050000	2960000	3050000	2920000	2780000	2450000	2460000	2690000	3020000	2810000	2790000	2730000	2580000
Q9Z2I0	Q9Z2I0	LETM1_MOUSE	Letm1	Mitochondrial proton/calcium exchanger protein	3260000	3110000	3140000	2910000	2860000	2660000	3060000	3850000	3880000	3120000	3130000	3150000	3320000	3360000	3680000	2970000	2930000	2900000
Q99K85	Q99K85	SERC_MOUSE	Psat1	Phosphoserine aminotransferase	3260000	3460000	3540000	7820000	7870000	8020000	2130000	1930000	2040000	5230000	4920000	5030000	2310000	2400000	2370000	7660000	7640000	7380000
Q62192	Q62192	CD180_MOUSE	Cd180	CD180 antigen	3260000	2900000	3640000	2450000	2390000	2410000	3660000	3670000	3810000	2450000	2420000	2270000	3290000	3100000	3510000	2440000	2330000	2050000
Q9JJ80	Q9JJ80	RPF2_MOUSE	Rpf2	Ribosome production factor 2 homolog	3250000	3260000	3550000	6240000	6280000	6560000	2710000	3300000	2950000	6080000	4870000	5950000	2740000	2780000	2170000	6740000	6960000	6590000
Q8BFR4	Q8BFR4	GNS_MOUSE	Gns	N-acetylglucosamine-6-sulfatase	3240000	2980000	3200000	2040000	2020000	2200000	2390000	2660000	2540000	2030000	2090000	2120000	2530000	2640000	2530000	1920000	1860000	2000000
P23611	P23611	IRF8_MOUSE	Irf8	Interferon regulatory factor 8	3240000	3030000	3180000	3500000	3560000	3530000	2800000	2850000	2830000	3460000	3220000	3510000	2710000	2730000	2850000	2980000	3100000	3120000
Q61245	Q61245	COBA1_MOUSE	Col11a1	Collagen alpha-1(XI) chain	3240000	3120000	3130000	2110000	2080000	2550000	1690000	4460000	3010000	2100000	1210000	2950000	1780000	3310000	1590000	2880000	2400000	2510000
Q91WG2	Q91WG2	RABE2_MOUSE	Rabep2	Rab GTPase-binding effector protein 2	3240000	3520000	3190000	2920000	2890000	2920000	3130000	3470000	3320000	3200000	2870000	3330000	4240000	4360000	3960000	3220000	3250000	3620000
Q9ERS5	Q9ERS5	PKHA2_MOUSE	Plekha2	Pleckstrin homology domain-containing family A member 2	3240000	3300000	3180000	3590000	3730000	3960000	3120000	2990000	2870000	3740000	3700000	3670000	3200000	3370000	3580000	3270000	3120000	3470000
Q60664	Q60664	LRMP_MOUSE	Lrmp	Lymphoid-restricted membrane protein	3240000	3520000	3240000	2120000	2070000	2080000	2540000	2940000	2930000	1580000	1520000	1540000	3190000	3370000	3070000	1860000	1880000	1940000
P70303	P70303;P70698	PYRG2_MOUSE	Ctps2	CTP synthase 2	3240000	2940000	3520000	2740000	2700000	2790000	3450000	3500000	3590000	2710000	2840000	2650000	3230000	3240000	3210000	2610000	2510000	2280000
P12265	P12265	BGLR_MOUSE	Gusb	Beta-glucuronidase	3240000	3130000	3330000	1010000	1040000	1050000	1760000	1670000	1640000	776488	616948	697738	1590000	1800000	1760000	944227	980940	978372
P24063	P24063	ITAL_MOUSE	Itgal	Integrin alpha-L	3230000	3010000	2970000	3500000	3500000	3610000	2650000	2980000	2860000	3280000	2980000	3300000	2720000	2870000	2670000	3190000	3050000	3440000
Q9D2E2	Q9D2E2	TOE1_MOUSE	Toe1	Target of EGR1 protein 1	3220000	3350000	3230000	2880000	3020000	2840000	3350000	3460000	3370000	2890000	2850000	2990000	3150000	3140000	3020000	2610000	2720000	2820000
Q6PGH2	Q6PGH2	JUPI2_MOUSE	Jpt2	Jupiter microtubule associated homolog 2	3220000	3330000	2670000	3660000	3440000	3100000	2640000	2710000	2670000	3550000	3070000	3150000	3130000	2760000	2960000	3740000	3900000	3470000
Q9CXW3	Q9CXW3	CYBP_MOUSE	Cacybp	Calcyclin-binding protein	3210000	2980000	3690000	5830000	5630000	5460000	3300000	3300000	3320000	6500000	6250000	5890000	2590000	3080000	3430000	6570000	6240000	5180000
P22437	P22437	PGH1_MOUSE	Ptgs1	Prostaglandin G/H synthase 1	3210000	3150000	2970000	537790	520940	508807	1770000	1810000	1820000	367831	395241	375658	2330000	2570000	2440000	300319	285770	337150
Q7TSA3	Q7TSA3	BTLA_MOUSE	Btla	B- and T-lymphocyte attenuator	3210000	3150000	3040000	3220000	2960000	3150000	2600000	3100000	3470000	2680000	2520000	3010000	2970000	2870000	2640000	2460000	2160000	2400000
P70227	P70227	ITPR3_MOUSE	Itpr3	Inositol 1,4,5-trisphosphate receptor type 3	3210000	3120000	3370000	1970000	1960000	1980000	3840000	3680000	3790000	2080000	2030000	2040000	3680000	3680000	3680000	2000000	2000000	1940000
Q9EPU0	Q9EPU0	RENT1_MOUSE	Upf1	Regulator of nonsense transcripts 1	3210000	3140000	3040000	4490000	4470000	4680000	2840000	2790000	2740000	4910000	4580000	4830000	2890000	2910000	2720000	4710000	4800000	5030000
Q9D7M8	Q9D7M8	RPB4_MOUSE	Polr2d	DNA-directed RNA polymerase II subunit RPB4	3210000	3420000	3130000	2590000	2370000	2670000	2850000	3140000	3000000	2790000	2670000	2470000	3130000	3680000	3040000	2620000	2620000	3130000
Q6P8X1	Q6P8X1	SNX6_MOUSE	Snx6	Sorting nexin-6	3190000	3050000	3340000	3120000	2970000	3170000	3440000	3310000	3330000	3220000	3360000	3320000	3580000	3380000	3400000	2800000	2690000	2800000
Q8K224	Q8K224	NAT10_MOUSE	Nat10	RNA cytidine acetyltransferase	3180000	3130000	3050000	5140000	5110000	5000000	3060000	3150000	3090000	5790000	5710000	5690000	2740000	2650000	2720000	5700000	5710000	5610000
Q8BJU0	Q8BJU0	SGTA_MOUSE	Sgta	Small glutamine-rich tetratricopeptide repeat-containing protein alpha	3180000	2850000	4050000	4250000	4300000	4310000	3220000	2940000	3100000	4280000	3950000	3810000	3090000	2850000	3380000	4100000	4080000	3380000
Q9JI46	Q9JI46	NUDT3_MOUSE	Nudt3	Diphosphoinositol polyphosphate phosphohydrolase 1	3180000	3440000	3170000	2660000	2600000	2660000	2820000	2980000	2830000	2340000	2460000	2630000	2590000	2990000	2730000	2260000	2140000	2610000
Q91YP3	Q91YP3	DEOC_MOUSE	Dera	Deoxyribose-phosphate aldolase	3180000	3070000	2890000	2880000	2860000	3000000	2690000	2800000	2760000	2760000	2780000	2710000	2960000	3000000	3030000	2990000	2800000	2750000
Q3UA37	Q3UA37	QRIC1_MOUSE	Qrich1	Glutamine-rich protein 1	3170000	3110000	2880000	3460000	3470000	3390000	2740000	3100000	2930000	3390000	3600000	3400000	2990000	3100000	3380000	3200000	3270000	3300000
P52431	P52431	DPOD1_MOUSE	Pold1	DNA polymerase delta catalytic subunit	3160000	3270000	3140000	3130000	3160000	3130000	3340000	3250000	3160000	3400000	3240000	3230000	3430000	3310000	3170000	3290000	3400000	3490000
Q99MN9	Q99MN9	PCCB_MOUSE	Pccb	Propionyl-CoA carboxylase beta chain, mitochondrial	3160000	3220000	3280000	2400000	2350000	2450000	3650000	3560000	3540000	2430000	2330000	2280000	3090000	2930000	3220000	1940000	2110000	2200000
Q9Z2E1	Q9Z2E1	MBD2_MOUSE	Mbd2	Methyl-CpG-binding domain protein 2	3160000	3020000	2920000	2220000	2190000	2260000	3070000	3430000	3340000	2280000	2210000	2360000	3440000	3350000	2990000	2140000	2250000	2440000
P50544	P50544	ACADV_MOUSE	Acadvl	Very long-chain specific acyl-CoA dehydrogenase, mitochondrial	3150000	3300000	3170000	2640000	2520000	2730000	3130000	3290000	3220000	2830000	2700000	2720000	3030000	3140000	3150000	2410000	2380000	2600000
Q9EP69	Q9EP69	SAC1_MOUSE	Sacm1l	Phosphatidylinositide phosphatase SAC1	3150000	3060000	3120000	2770000	2830000	2870000	3380000	3280000	3110000	2590000	2630000	2640000	3410000	3240000	3220000	2540000	2490000	2630000
A2AF47	A2AF47	DOC11_MOUSE	Dock11	Dedicator of cytokinesis protein 11	3150000	3000000	3120000	2640000	2650000	2610000	3110000	3120000	3150000	2660000	2620000	2630000	3230000	3110000	3210000	2440000	2440000	2500000
P60840	P60840	ENSA_MOUSE	Ensa	Alpha-endosulfine	3140000	2780000	2460000	3040000	2790000	2620000	2380000	2520000	2650000	2380000	2860000	2600000	2730000	2750000	2980000	2590000	2180000	2580000
Q9DCM0	Q9DCM0	ETHE1_MOUSE	Ethe1	Persulfide dioxygenase ETHE1, mitochondrial	3140000	3800000	2980000	1750000	1690000	1650000	3290000	3210000	3280000	1570000	1920000	1660000	2720000	2800000	2530000	1740000	1640000	1760000
Q9D287	Q9D287	SPF27_MOUSE	Bcas2	Pre-mRNA-splicing factor SPF27	3140000	3290000	3310000	3250000	3170000	2980000	3810000	3250000	3540000	3140000	3090000	3150000	2940000	3120000	3220000	3080000	3220000	2920000
Q61152	Q61152	PTN18_MOUSE	Ptpn18	Tyrosine-protein phosphatase non-receptor type 18	3130000	3280000	2710000	3380000	3400000	3720000	2300000	3560000	3000000	3840000	3660000	4340000	3280000	3360000	3320000	4010000	3950000	4730000
Q8BHS3	Q8BHS3	RBM22_MOUSE	Rbm22	Pre-mRNA-splicing factor RBM22	3130000	3340000	3450000	3220000	3200000	3290000	3030000	3310000	3350000	3110000	3110000	3000000	3720000	3140000	3420000	3250000	3210000	3100000
Q3UJB9	Q3UJB9	EDC4_MOUSE	Edc4	Enhancer of mRNA-decapping protein 4	3130000	3290000	3390000	3480000	3450000	3430000	3150000	3110000	3110000	3570000	3500000	3370000	3100000	3170000	3160000	3440000	3380000	3380000
O54825	O54825	BYST_MOUSE	Bysl	Bystin	3130000	3320000	3000000	5940000	6230000	6160000	2510000	2410000	2380000	5600000	5290000	5530000	2710000	2680000	2770000	5830000	6020000	6260000
Q9JMH9	Q9JMH9	MY18A_MOUSE	Myo18a	Unconventional myosin-XVIIIa	3130000	3190000	3150000	2270000	2220000	2280000	2690000	3010000	2850000	2050000	1980000	2060000	3220000	3370000	3280000	2120000	2130000	2230000
Q9CYH6	Q9CYH6	RRS1_MOUSE	Rrs1	Ribosome biogenesis regulatory protein homolog	3120000	3040000	2790000	5900000	5950000	5940000	2490000	2750000	2630000	5270000	5160000	5240000	2470000	2480000	2340000	5950000	5900000	6310000
Q9D7Z3	Q9D7Z3	NOL7_MOUSE	Nol7	Nucleolar protein 7	3120000	2900000	2890000	4270000	4220000	4410000	3490000	3480000	3180000	4380000	4080000	4490000	3460000	3120000	3060000	4340000	4560000	4490000
P42227	P42227	STAT3_MOUSE	Stat3	Signal transducer and activator of transcription 3	3120000	3130000	3300000	5200000	5270000	5090000	3040000	2920000	2850000	5130000	5100000	4890000	3140000	3110000	2970000	4660000	4720000	4680000
Q8VBV3	Q8VBV3	EXOS2_MOUSE	Exosc2	Exosome complex component RRP4	3120000	3440000	3400000	3780000	3660000	3570000	3340000	3140000	3780000	4300000	3800000	3910000	3260000	2990000	3230000	3840000	3940000	3690000
Q8R2M2	Q8R2M2	TDIF2_MOUSE	Dnttip2	Deoxynucleotidyltransferase terminal-interacting protein 2	3120000	3020000	3150000	4170000	4180000	4160000	2890000	3190000	3070000	4280000	4260000	4380000	2880000	2840000	2830000	4020000	4140000	4330000
Q61103	Q61103	REQU_MOUSE	Dpf2	Zinc finger protein ubi-d4	3110000	3130000	3090000	2410000	2310000	2520000	2770000	3380000	3080000	2430000	2390000	2840000	3370000	3540000	3240000	2480000	2590000	2770000
P19096	P19096	FAS_MOUSE	Fasn	Fatty acid synthase	3110000	3050000	3220000	6900000	6900000	6910000	2590000	2510000	2460000	6770000	6530000	6540000	2740000	2680000	2700000	8300000	8300000	8210000
Q6PGF3	Q6PGF3	MED16_MOUSE	Med16	Mediator of RNA polymerase II transcription subunit 16	3110000	3290000	2920000	2850000	2720000	2890000	2960000	3000000	2680000	2910000	2710000	2670000	2900000	2860000	2490000	2850000	2700000	3110000
Q9D5V5	Q9D5V5	CUL5_MOUSE	Cul5	Cullin-5	3110000	3140000	3050000	3200000	3110000	3280000	2790000	2690000	2750000	3130000	3170000	3220000	2760000	2810000	2890000	2990000	2870000	3110000
Q9CQS8	Q9CQS8	SC61B_MOUSE	Sec61b	Protein transport protein Sec61 subunit beta	3110000	2850000	4710000	2780000	2120000	3560000	1240000	3280000	2590000	2810000	1420000	2470000	2600000	2720000	2220000	3090000	3350000	2940000
Q9QYI3	Q9QYI3	DNJC7_MOUSE	Dnajc7	DnaJ homolog subfamily C member 7	3100000	3070000	3290000	6400000	6290000	6390000	2500000	2530000	2580000	6090000	6200000	5990000	2830000	2930000	3090000	6330000	6350000	6110000
Q91XU0	Q91XU0	WRIP1_MOUSE	Wrnip1	ATPase WRNIP1	3100000	3210000	2870000	2840000	2660000	2880000	3150000	3560000	3060000	3390000	3000000	3300000	3040000	3300000	3030000	3070000	3160000	3560000
Q9QZ73	Q8BZJ7;Q9QZ73	DCNL1_MOUSE	Dcun1d1	DCN1-like protein 1	3100000	3090000	3500000	2760000	2910000	2810000	3170000	3110000	3330000	2620000	2640000	2550000	3150000	3050000	3080000	2530000	2610000	2320000
Q9CQ91	Q9CQ91	NDUA3_MOUSE	Ndufa3	NADH dehydrogenase [ubiquinone] 1 alpha subcomplex subunit 3	3090000	5790000	5060000	5400000	5470000	4550000	3450000	3570000	6110000	5000000	5410000	4800000	2860000	5480000	5980000	5180000	4570000	2420000
P47791	P47791	GSHR_MOUSE	Gsr	Glutathione reductase, mitochondrial	3090000	2880000	3190000	1250000	1260000	1260000	3240000	3420000	3550000	1060000	1010000	1060000	2300000	2200000	2240000	1010000	977227	1110000
Q9CPX6	Q9CPX6	ATG3_MOUSE	Atg3	Ubiquitin-like-conjugating enzyme ATG3	3090000	3080000	3020000	3430000	3240000	3420000	3450000	3380000	3120000	3590000	3660000	3630000	3570000	3240000	3440000	3230000	3160000	3360000
P47758	P47758	SRPRB_MOUSE	Srprb	Signal recognition particle receptor subunit beta	3090000	2920000	3000000	3660000	3650000	3490000	2510000	2400000	2390000	3060000	3170000	3120000	2760000	2520000	2580000	3220000	3290000	3390000
Q8C0M9	Q8C0M9	ASGL1_MOUSE	Asrgl1	Isoaspartyl peptidase/L-asparaginase	3090000	3370000	3280000	1980000	2040000	2120000	2600000	2090000	2330000	1490000	1580000	1560000	2730000	2720000	2750000	1640000	1550000	1690000
P43247	P43247	MSH2_MOUSE	Msh2	DNA mismatch repair protein Msh2	3090000	3110000	2910000	3020000	3020000	3110000	2610000	2660000	2590000	2830000	2640000	2830000	2900000	2820000	2800000	3240000	3120000	3310000
Q9D1L0	Q9D1L0	CHCH2_MOUSE	Chchd2	Coiled-coil-helix-coiled-coil-helix domain-containing protein 2	3080000	3180000	2850000	4140000	4720000	5670000	2830000	3530000	2790000	4330000	3100000	3510000	2840000	2720000	1980000	4690000	4140000	3870000
Q9CQV4	Q9CQV4	RETR3_MOUSE	Retreg3	Reticulophagy regulator 3	3080000	3160000	2690000	3020000	2750000	2810000	2580000	3220000	2710000	2780000	2630000	3100000	2980000	3080000	2730000	2980000	3220000	3250000
Q9D198	Q9D198	SYF2_MOUSE	Syf2	Pre-mRNA-splicing factor SYF2	3080000	3160000	3110000	3060000	3080000	3140000	2710000	3330000	3270000	2930000	2590000	2990000	3440000	3380000	3020000	2900000	2880000	3160000
P40630	P40630	TFAM_MOUSE	Tfam	Transcription factor A, mitochondrial	3070000	2790000	3070000	2410000	2420000	2350000	4460000	4060000	4060000	2700000	2970000	2920000	3700000	3240000	3590000	2320000	2280000	2370000
Q06180	Q06180	PTN2_MOUSE	Ptpn2	Tyrosine-protein phosphatase non-receptor type 2	3070000	2980000	2830000	3750000	3560000	3540000	2990000	2950000	2800000	3590000	4030000	3830000	2730000	2810000	3050000	3420000	3250000	3480000
Q9EQK5	Q9EQK5	MVP_MOUSE	Mvp	Major vault protein	3060000	3040000	3010000	4620000	4530000	4590000	2690000	2730000	2640000	4520000	4450000	4390000	3090000	2890000	2980000	4520000	4430000	4740000
P08071	P08071	TRFL_MOUSE	Ltf	Lactotransferrin	3060000	3020000	2870000	191120	223525	220196	9960000	11600000	11000000	372775	348845	379301	3420000	3530000	3500000	240664	249058	279239
Q8K301	Q8K301	DDX52_MOUSE	Ddx52	Probable ATP-dependent RNA helicase DDX52	3060000	3290000	3010000	4070000	3990000	3790000	3030000	2920000	2990000	4280000	4140000	4260000	3060000	2940000	2730000	4120000	4140000	4580000
Q61543	Q61543	GSLG1_MOUSE	Glg1	Golgi apparatus protein 1	3060000	2980000	3450000	2790000	2830000	2810000	2780000	3050000	3160000	2400000	2370000	2590000	2890000	2930000	3160000	2840000	2810000	2580000
Q8K1M6	Q8K1M6	DNM1L_MOUSE	Dnm1l	Dynamin-1-like protein	3060000	3110000	3110000	3530000	3430000	3420000	2750000	3070000	2880000	3310000	3140000	3290000	3480000	3310000	3220000	3450000	3370000	3360000
Q9Z0M6	Q9Z0M6	CD97_MOUSE	Cd97	CD97 antigen	3060000	3130000	2670000	1710000	1800000	1930000	3130000	3430000	3230000	2180000	1930000	2140000	2800000	3090000	2850000	1940000	1920000	2090000
Q9JIQ3	Q9JIQ3	DBLOH_MOUSE	Diablo	Diablo homolog, mitochondrial	3050000	3160000	3320000	2820000	2740000	2780000	4700000	4040000	4090000	3020000	3150000	3030000	4180000	4250000	4410000	3070000	2920000	2900000
Q9DCB8	Q9DCB8	ISCA2_MOUSE	Isca2	Iron-sulfur cluster assembly 2 homolog, mitochondrial	3050000	3220000	2900000	2790000	2830000	2960000	2800000	2940000	2910000	2930000	2950000	3250000	3270000	3330000	3250000	2920000	2960000	3240000
Q9CQ80	Q9CQ80	VPS25_MOUSE	Vps25	Vacuolar protein-sorting-associated protein 25	3050000	2710000	3000000	2720000	2700000	2910000	2610000	2810000	2630000	3010000	2500000	2870000	2620000	2540000	2350000	2800000	2970000	2720000
Q9QZ88	Q9QZ88	VPS29_MOUSE	Vps29	Vacuolar protein sorting-associated protein 29	3050000	2630000	3560000	2950000	3030000	3060000	3560000	3280000	3340000	3140000	2750000	2980000	2860000	2820000	3350000	2930000	3060000	2380000
Q7TNG5	Q7TNG5	EMAL2_MOUSE	Eml2	Echinoderm microtubule-associated protein-like 2	3040000	3180000	3020000	2210000	2210000	2100000	3580000	3240000	3280000	2530000	2450000	2360000	2790000	2700000	2990000	1690000	1760000	1820000
Q6ZQL4	Q6ZQL4	WDR43_MOUSE	Wdr43	WD repeat-containing protein 43	3040000	3190000	3230000	5970000	5700000	5800000	2630000	2880000	2690000	6290000	5740000	5930000	2550000	2760000	2350000	6170000	6390000	6410000
Q922V4	Q922V4	PLRG1_MOUSE	Plrg1	Pleiotropic regulator 1	3040000	3040000	3340000	2910000	3070000	2960000	3290000	3140000	3330000	3140000	2980000	2880000	3010000	2950000	2760000	3020000	3170000	2900000
Q7TQH0	Q7TQH0	ATX2L_MOUSE	Atxn2l	Ataxin-2-like protein	3030000	3080000	3120000	4890000	5020000	5220000	2450000	2620000	2540000	4900000	4520000	4770000	2980000	2930000	3000000	5020000	5050000	5340000
Q9EQP2	Q9EQP2;Q9QXY6	EHD4_MOUSE	Ehd4	EH domain-containing protein 4	3030000	3070000	3080000	2400000	2410000	2600000	2320000	2350000	2200000	1870000	1840000	1920000	2920000	2940000	3020000	2370000	2350000	2470000
Q9QXA5	Q9QXA5	LSM4_MOUSE	Lsm4	U6 snRNA-associated Sm-like protein LSm4	3030000	4960000	5790000	4750000	4580000	4300000	5220000	3700000	5610000	4560000	4730000	4640000	4700000	1860000	5680000	4070000	4500000	2570000
Q9WUM5	Q9WUM5	SUCA_MOUSE	Suclg1	Succinate--CoA ligase [ADP/GDP-forming] subunit alpha, mitochondrial	3030000	2930000	3680000	3380000	3520000	3120000	4730000	3450000	4180000	3140000	3030000	3070000	2900000	3060000	3420000	3220000	3150000	1890000
Q8BLF1	Q8BLF1	NCEH1_MOUSE	Nceh1	Neutral cholesterol ester hydrolase 1	3030000	3030000	3000000	2180000	2250000	2080000	2700000	3390000	3460000	2150000	2220000	2140000	2780000	2700000	3000000	1760000	1620000	1770000
Q9QZE7	Q9QZE7	TSNAX_MOUSE	Tsnax	Translin-associated protein X	3020000	3100000	3630000	3060000	2930000	2950000	3710000	2880000	3560000	3340000	3430000	3300000	2750000	2810000	3610000	2750000	2750000	2300000
Q9JKW0	Q9JKW0	AR6P1_MOUSE	Arl6ip1	ADP-ribosylation factor-like protein 6-interacting protein 1	3020000	3020000	3600000	3720000	3980000	1660000	4230000	2970000	3850000	3390000	3310000	1380000	2690000	2560000	2230000	3410000	3550000	3240000
Q8CGY8	Q8CGY8	OGT1_MOUSE	Ogt	UDP-N-acetylglucosamine--peptide N-acetylglucosaminyltransferase 110 kDa subunit	3020000	2980000	3080000	3790000	3790000	3860000	2890000	2850000	2770000	4270000	4040000	4040000	2930000	2950000	3010000	4400000	4390000	4470000
Q64339	Q64339	ISG15_MOUSE	Isg15	Ubiquitin-like protein ISG15	3020000	2890000	3300000	17500000	18300000	15700000	1730000	2040000	2190000	18100000	16400000	15800000	1980000	2290000	2030000	14900000	14300000	11400000
Q9CQE1	Q9CQE1	NPS3B_MOUSE	Nipsnap3b	Protein NipSnap homolog 3B	3010000	2580000	3090000	2370000	2500000	2330000	3790000	3730000	3910000	2590000	2290000	2580000	2990000	3230000	3030000	2280000	2460000	2010000
Q6PGG2	Q6PGG2	GMIP_MOUSE	Gmip	GEM-interacting protein	3010000	3050000	3040000	2590000	2630000	2530000	2880000	2950000	2970000	2570000	2550000	2540000	3460000	3470000	3430000	2590000	2630000	2570000
O55106	O55106	STRN_MOUSE	Strn	Striatin	3010000	3390000	3230000	2280000	2300000	2420000	3700000	3730000	3620000	2260000	2150000	2260000	3440000	3600000	3220000	2230000	2230000	2330000
P23475	P23475	XRCC6_MOUSE	Xrcc6	X-ray repair cross-complementing protein 6	3010000	2950000	3110000	2930000	2880000	3080000	2940000	3050000	3010000	3220000	3060000	3160000	2670000	2680000	2900000	2730000	2700000	2570000
Q99KC8	Q99KC8	VMA5A_MOUSE	Vwa5a	von Willebrand factor A domain-containing protein 5A	3000000	2810000	2800000	1920000	1870000	1860000	2390000	2560000	2600000	1390000	1390000	1470000	2260000	2230000	2270000	1300000	1310000	1300000
Q8BMJ2	Q8BMJ2	SYLC_MOUSE	Lars	Leucine--tRNA ligase, cytoplasmic	3000000	3050000	3130000	6210000	6230000	6200000	2580000	2600000	2530000	5920000	5560000	5490000	2590000	2550000	2630000	5860000	5890000	5620000
Q99J72	Q99J72	ABEC3_MOUSE	Apobec3	DNA dC->dU-editing enzyme APOBEC-3	3000000	2990000	3350000	5190000	5220000	4140000	2880000	2670000	2760000	6030000	5650000	4510000	3000000	3070000	2930000	6180000	6630000	4990000
Q6ZQ08	Q6ZQ08	CNOT1_MOUSE	Cnot1	CCR4-NOT transcription complex subunit 1	2990000	3030000	3090000	3250000	3250000	3300000	2760000	2640000	2640000	3110000	2920000	2940000	2770000	2740000	2740000	2870000	2960000	2990000
Q924C1	Q924C1	XPO5_MOUSE	Xpo5	Exportin-5	2990000	3010000	3110000	4700000	4570000	4530000	2690000	2580000	2490000	4320000	4080000	3930000	2420000	2660000	2560000	4380000	4380000	4190000
Q9R1J0	Q9R1J0	NSDHL_MOUSE	Nsdhl	Sterol-4-alpha-carboxylate 3-dehydrogenase, decarboxylating	2990000	3050000	3190000	3840000	3780000	3710000	1650000	1920000	2030000	3270000	2740000	3030000	2420000	2220000	1680000	3440000	3580000	3560000
O88544	O88544	CSN4_MOUSE	Cops4	COP9 signalosome complex subunit 4	2990000	2960000	3030000	3560000	3580000	3690000	2860000	2660000	2660000	3550000	3650000	3420000	2870000	2660000	2770000	3300000	3330000	3400000
Q6NZF1	Q6NZF1	ZC11A_MOUSE	Zc3h11a	Zinc finger CCCH domain-containing protein 11A	2990000	3220000	3260000	3580000	3510000	3570000	3010000	3430000	3440000	3820000	3710000	3810000	3270000	3140000	3390000	3620000	3780000	3740000
Q8BRF7	Q8BRF7	SCFD1_MOUSE	Scfd1	Sec1 family domain-containing protein 1	2990000	2850000	3020000	3650000	3720000	3720000	2770000	2890000	2990000	3560000	3420000	3490000	2850000	2920000	2870000	3580000	3550000	3510000
O88545	O88545	CSN6_MOUSE	Cops6	COP9 signalosome complex subunit 6	2980000	3060000	3360000	3950000	3850000	4000000	3250000	2830000	3120000	4000000	3880000	3930000	2380000	2360000	2870000	3680000	3800000	2950000
P83887	P83887;Q8VCK3	TBG1_MOUSE	Tubg1	Tubulin gamma-1 chain	2980000	3270000	3400000	2730000	2900000	2900000	3840000	3590000	3730000	3260000	2850000	3000000	3240000	3670000	3430000	2790000	2930000	2530000
Q91ZA3	Q91ZA3	PCCA_MOUSE	Pcca	Propionyl-CoA carboxylase alpha chain, mitochondrial	2980000	3030000	3110000	2470000	2430000	2550000	3440000	3400000	3520000	2580000	2480000	2440000	2840000	2940000	2900000	2150000	2290000	2210000
O70400	O70400	PDLI1_MOUSE	Pdlim1	PDZ and LIM domain protein 1	2980000	3010000	3170000	2870000	2850000	2800000	2940000	2940000	3330000	3030000	2730000	2910000	3180000	2950000	3370000	3470000	3610000	3140000
Q9QYA2	Q9QYA2	TOM40_MOUSE	Tomm40	Mitochondrial import receptor subunit TOM40 homolog	2980000	3060000	4610000	5480000	5450000	4640000	5160000	4000000	4930000	6380000	5210000	5210000	2280000	3040000	4470000	6050000	6480000	2680000
Q91XD6	Q91XD6	VPS36_MOUSE	Vps36	Vacuolar protein-sorting-associated protein 36	2970000	3040000	2830000	2710000	2770000	2830000	2600000	2730000	2740000	2820000	2810000	2890000	2610000	2750000	2910000	2650000	2550000	2640000
Q9D0F9	Q9D0F9	PGM1_MOUSE	Pgm1	Phosphoglucomutase-1	2970000	3000000	3160000	2240000	2200000	2240000	3740000	3430000	3580000	2660000	2720000	2720000	3190000	2960000	3420000	2100000	2030000	2120000
Q9WTK5	Q9WTK5	NFKB2_MOUSE	Nfkb2	Nuclear factor NF-kappa-B p100 subunit	2970000	2880000	3180000	6870000	6700000	6880000	3310000	3130000	3320000	7970000	7520000	7890000	3120000	3050000	2870000	6380000	6430000	6420000
Q9JK48	Q9JK48	SHLB1_MOUSE	Sh3glb1	Endophilin-B1	2970000	2970000	2810000	2810000	2730000	2900000	2800000	2840000	2660000	2860000	2660000	2850000	3110000	2910000	2650000	2740000	2800000	2940000
Q8BU31	P61226;Q80ZJ1;Q8BU31	RAP2C_MOUSE	Rap2c	Ras-related protein Rap-2c	2970000	3000000	3160000	3470000	3300000	3280000	3250000	3030000	3220000	3450000	3520000	3450000	3510000	3090000	3480000	3100000	3080000	3110000
Q99JX3	Q99JX3	GORS2_MOUSE	Gorasp2	Golgi reassembly-stacking protein 2	2960000	3020000	2990000	2690000	2790000	2890000	2720000	2960000	2970000	2920000	2630000	2580000	2300000	2590000	2380000	2450000	2320000	2770000
P16460	P16460	ASSY_MOUSE	Ass1	Argininosuccinate synthase	2960000	2880000	3020000	2320000	2360000	2310000	3370000	3160000	3310000	2790000	2710000	2690000	3140000	3090000	3100000	2620000	2810000	2960000
Q00422	Q00422	GABPA_MOUSE	Gabpa	GA-binding protein alpha chain	2960000	2890000	3150000	2770000	2610000	2560000	3110000	3130000	3290000	2690000	2730000	2670000	3290000	2950000	3040000	2570000	2480000	2580000
Q8CBY0	Q8CBY0	GATC_MOUSE	Gatc	Glutamyl-tRNA(Gln) amidotransferase subunit C, mitochondrial	2960000	2940000	2440000	2230000	2210000	2700000	2470000	2660000	2560000	2620000	1950000	2530000	2620000	3080000	2480000	2450000	2340000	2890000
O35098	O35098	DPYL4_MOUSE	Dpysl4	Dihydropyrimidinase-related protein 4	2960000	3640000	99365	113637	116611	725482	188465	2140000	93415.6	163932	124962	772447	3220000	3570000	391893	59368.1		2480000
Q9CYA0	Q9CYA0	CREL2_MOUSE	Creld2	Cysteine-rich with EGF-like domain protein 2	2960000	3040000	3110000	2600000	2570000	2800000	1150000	1270000	1340000	1970000	1810000	1960000	1600000	2010000	2110000	2300000	2380000	2640000
Q8BHB4	Q8BHB4	WDR3_MOUSE	Wdr3	WD repeat-containing protein 3	2960000	2740000	2840000	5340000	5350000	5010000	2510000	2470000	2600000	5430000	5160000	5390000	2400000	2270000	2270000	5390000	5580000	5060000
Q99J95	Q99J95	CDK9_MOUSE	Cdk9	Cyclin-dependent kinase 9	2960000	3370000	3250000	3220000	3190000	3250000	2860000	3000000	2780000	3330000	2950000	2900000	2870000	3130000	2900000	3270000	3410000	3420000
Q8K2H4	Q8K2H4	ACAP1_MOUSE	Acap1	Arf-GAP with coiled-coil, ANK repeat and PH domain-containing protein 1	2960000	2980000	3050000	2170000	2150000	2170000	3440000	3090000	3300000	2550000	2420000	2380000	3370000	2980000	3190000	2230000	2310000	2160000
Q91Z22	Q91Z22	PORIM_MOUSE	Tmem123	Porimin	2950000	3070000	3150000	2300000	2340000	2430000	3020000	3180000	3240000	2570000	2720000	2860000	3470000	3710000	3370000	2450000	2580000	2790000
Q8BFQ4	Q8BFQ4	WDR82_MOUSE	Wdr82	WD repeat-containing protein 82	2950000	2520000	3270000	3010000	2990000	2990000	4020000	3190000	3440000	2940000	2780000	2950000	3020000	3260000	3050000	2760000	2830000	2700000
P10852	P10852	4F2_MOUSE	Slc3a2	4F2 cell-surface antigen heavy chain	2950000	2860000	2850000	6480000	6390000	6410000	1900000	1890000	1850000	6330000	5980000	6370000	2040000	2040000	1970000	5950000	6010000	6260000
Q06138	Q06138	CAB39_MOUSE	Cab39	Calcium-binding protein 39	2940000	2680000	2910000	2870000	2890000	3150000	3120000	2840000	2950000	3070000	3250000	3100000	2910000	2840000	3230000	3040000	3160000	3070000
Q4KWH5	Q4KWH5	PLCH1_MOUSE	Plch1	1-phosphatidylinositol 4,5-bisphosphate phosphodiesterase eta-1	2940000	3600000	2960000	3070000	2620000	2650000	2200000	1960000	2030000	2060000	2160000	2240000	3500000	2940000	1890000	2600000	2480000	2970000
Q99KG3	Q91YE7;Q99KG3	RBM10_MOUSE	Rbm10	RNA-binding protein 10	2930000	2910000	2850000	2900000	2900000	3030000	2690000	3140000	2990000	2800000	2940000	2910000	3280000	3130000	3050000	2910000	2980000	3000000
P52875	P52875	TM165_MOUSE	Tmem165	Transmembrane protein 165	2930000	2250000	1920000	1700000	1930000	1880000	1670000	3020000	1840000	1700000	1170000	1810000	1160000	2060000	2070000	2230000	2100000	2780000
P97823	P97823	LYPA1_MOUSE	Lypla1	Acyl-protein thioesterase 1	2920000	2640000	3570000	2760000	2850000	3070000	3070000	3000000	3270000	2720000	2740000	2660000	1950000	2840000	2580000	2580000	2670000	2250000
Q8K363	Q8K363	DDX18_MOUSE	Ddx18	ATP-dependent RNA helicase DDX18	2920000	2660000	3260000	5920000	5790000	5650000	3290000	3010000	3270000	5730000	5750000	5780000	2540000	2620000	2890000	6230000	6380000	5340000
P63154	P63154	CRNL1_MOUSE	Crnkl1	Crooked neck-like protein 1	2920000	2920000	2920000	3720000	3650000	3770000	3220000	3160000	3140000	4000000	3950000	4020000	3100000	2860000	3020000	3710000	3680000	3780000
Q3SXD3	Q3SXD3	HDDC2_MOUSE	Hddc2	HD domain-containing protein 2	2910000	2840000	2610000	2520000	2540000	2560000	2260000	2340000	2320000	2280000	2290000	2420000	2830000	2470000	2610000	2190000	2120000	2330000
B2RXR6	B2RXR6	ANR44_MOUSE	Ankrd44	Serine/threonine-protein phosphatase 6 regulatory ankyrin repeat subunit B	2910000	2800000	3100000	2170000	2250000	2250000	3350000	3210000	3240000	2390000	2320000	2260000	2780000	3000000	3290000	2180000	2160000	2040000
Q4VBE8	Q4VBE8	WDR18_MOUSE	Wdr18	WD repeat-containing protein 18	2910000	2910000	2650000	3230000	3270000	3190000	2760000	2540000	2570000	3090000	3210000	3110000	2380000	2310000	2490000	3550000	3410000	3620000
P50431	P50431	GLYC_MOUSE	Shmt1	Serine hydroxymethyltransferase, cytosolic	2910000	2820000	3060000	4210000	4000000	4330000	1700000	1850000	1890000	3820000	3730000	3800000	2080000	2060000	2130000	3900000	3990000	3920000
Q8R4R6	Q8R4R6	NUP35_MOUSE	Nup35	Nucleoporin NUP35	2900000	2970000	2610000	2840000	2830000	3270000	2620000	3230000	2910000	3000000	2100000	2970000	3180000	3060000	2370000	3470000	3250000	3490000
P14429	P14429;P14431	HA17_MOUSE	H2-Q7	H-2 class I histocompatibility antigen, Q7 alpha chain	2890000	2640000	3370000	3610000	3580000	3790000	2130000	1910000	2230000	2790000	2130000	2710000	2980000	2450000	2840000	2970000	2770000	2690000
Q9QX11	Q9QX11	CYH1_MOUSE	Cyth1	Cytohesin-1	2890000	2900000	2830000	3130000	3140000	3400000	3030000	3360000	3330000	3800000	3700000	3670000	3360000	3630000	3470000	3370000	3270000	3570000
P54726	P54726	RD23A_MOUSE	Rad23a	UV excision repair protein RAD23 homolog A	2890000	2580000	2740000	2590000	2770000	3020000	3090000	2800000	2670000	2930000	2900000	3090000	2530000	2260000	3120000	2700000	2530000	2570000
Q9CZW5	Q9CZW5	TOM70_MOUSE	Tomm70	Mitochondrial import receptor subunit TOM70	2890000	2830000	3120000	3850000	3850000	3910000	3280000	2850000	3140000	3520000	3640000	3200000	2740000	2570000	3120000	3340000	3190000	3030000
O35295	O35295	PURB_MOUSE	Purb	Transcriptional activator protein Pur-beta	2890000	2530000	2980000	2530000	2490000	2480000	2740000	2420000	2690000	2250000	2300000	2260000	2220000	2510000	2610000	2070000	2280000	2130000
O35638	O35638;Q9D3E6	STAG2_MOUSE	Stag2	Cohesin subunit SA-2	2890000	2840000	3250000	2610000	2600000	2340000	3590000	3170000	3490000	2500000	2580000	2390000	2830000	2730000	3230000	2530000	2560000	2320000
Q8JZU2	Q8JZU2	TXTP_MOUSE	Slc25a1	Tricarboxylate transport protein, mitochondrial	2880000	2800000	2990000	2540000	2570000	2600000	3460000	3590000	3450000	3040000	2790000	3070000	2970000	3250000	2670000	2880000	2860000	2800000
Q9CXG3	Q9CXG3	PPIL4_MOUSE	Ppil4	Peptidyl-prolyl cis-trans isomerase-like 4	2880000	2960000	3020000	2900000	2890000	2890000	2630000	2960000	3050000	2690000	2760000	2940000	2750000	2650000	2890000	2360000	2350000	2520000
Q61655	Q61655	DD19A_MOUSE	Ddx19a	ATP-dependent RNA helicase DDX19A	2880000	2710000	3080000	3910000	3780000	3880000	2630000	2460000	2570000	3710000	3710000	3600000	2570000	2470000	2950000	3900000	3830000	3500000
P69905	P69905	HBA_HUMAN	HBA1	Hemoglobin subunit alpha	2880000	2140000	2410000	7390000	7420000	8090000		1220000	10300000	8090000	5580000	8290000	2180000	12900000	7910000	3900000	4100000	4040000
Q9Z1M8	Q9Z1M8	RED_MOUSE	Ik	Protein Red	2880000	3010000	3180000	3430000	3480000	3360000	3570000	3050000	3440000	3640000	3570000	3510000	3070000	3400000	3290000	3320000	3380000	3190000
Q9D6J5	Q9D6J5	NDUB8_MOUSE	Ndufb8	NADH dehydrogenase [ubiquinone] 1 beta subcomplex subunit 8, mitochondrial	2880000	2950000	2970000	2800000	2910000	2770000	2990000	3170000	3340000	2760000	2910000	2780000	2770000	2800000	2980000	2520000	2550000	2640000
P56477	P56477	IRF5_MOUSE	Irf5	Interferon regulatory factor 5	2880000	3020000	2730000	3120000	3230000	3200000	2510000	2710000	2580000	3030000	2690000	2770000	2570000	2600000	2640000	2800000	2760000	2940000
P49962	P49962	SRP09_MOUSE	Srp9	Signal recognition particle 9 kDa protein	2870000	1870000	3570000	4180000	3880000	2360000	3520000	2000000	3070000	3540000	3950000	2720000	3050000	1750000	3040000	3280000	3730000	2420000
Q02819	Q02819	NUCB1_MOUSE	Nucb1	Nucleobindin-1	2870000	3010000	2960000	3160000	3200000	3160000	2940000	2920000	2950000	3560000	3450000	3470000	3050000	2950000	3000000	3080000	2990000	3170000
Q91WM3	Q91WM3	U3IP2_MOUSE	Rrp9	U3 small nucleolar RNA-interacting protein 2	2870000	2980000	2680000	4520000	4500000	4320000	2630000	2800000	2710000	5260000	4910000	5200000	2640000	2640000	2630000	4590000	4520000	4930000
Q3TW96	Q3TW96	UAP1L_MOUSE	Uap1l1	UDP-N-acetylhexosamine pyrophosphorylase-like protein 1	2870000	2860000	2790000	1680000	1640000	1730000	2990000	3100000	2980000	1860000	1900000	1910000	3100000	3290000	3300000	1750000	1790000	1780000
Q505B7	Q505B7	ARCH_MOUSE	Zbtb8os	Protein archease	2870000	2520000	3040000	2920000	2860000	2700000	2740000	2730000	2730000	2640000	2580000	2650000	2630000	2670000	3080000	2480000	2500000	2470000
Q91YW3	Q91YW3	DNJC3_MOUSE	Dnajc3	DnaJ homolog subfamily C member 3	2870000	2860000	2630000	2860000	2850000	2650000	2060000	2120000	2180000	2350000	2410000	2360000	2310000	2370000	2620000	2860000	2940000	2880000
P83940	P83940	ELOC_MOUSE	Eloc	Elongin-C	2870000	2770000	2820000	3630000	3760000	3580000	2850000	2220000	2600000	3430000	3800000	3390000	2550000	2690000	2550000	3550000	3680000	3380000
Q923G2	Q923G2	RPAB3_MOUSE	Polr2h	DNA-directed RNA polymerases I, II, and III subunit RPABC3	2870000	2730000	3150000	3430000	3620000	3560000	3140000	2980000	3150000	3820000	3650000	3610000	2580000	2360000	2740000	3460000	3470000	3020000
Q8R0X7	Q8R0X7	SGPL1_MOUSE	Sgpl1	Sphingosine-1-phosphate lyase 1	2860000	2750000	3080000	2530000	2670000	2620000	3700000	3130000	3310000	2660000	2680000	2710000	3080000	2700000	2980000	2450000	2470000	2130000
Q91WE2	Q91WE2	PIP30_MOUSE	Fam192a	PSME3-interacting protein	2860000	3080000	2860000	2890000	2860000	3220000	2800000	2870000	2780000	3240000	3200000	3660000	2910000	2980000	2760000	2990000	2800000	2690000
P28843	P28843	DPP4_MOUSE	Dpp4	Dipeptidyl peptidase 4	2860000	2760000	2990000	2660000	2700000	2610000	2270000	2250000	2360000	2230000	2100000	2210000	2000000	2130000	2140000	1900000	1930000	2000000
Q9ESW4	Q9ESW4	AGK_MOUSE	Agk	Acylglycerol kinase, mitochondrial	2860000	2710000	3060000	2750000	2750000	2650000	3430000	3000000	3240000	2720000	2610000	2500000	2550000	2630000	3030000	2350000	2310000	2050000
P49717	P49717	MCM4_MOUSE	Mcm4	DNA replication licensing factor MCM4	2850000	2890000	2890000	5100000	5120000	5020000	1790000	1690000	1700000	4040000	3790000	4040000	1850000	1950000	2040000	5390000	5370000	5390000
Q99ME9	Q99ME9	NOG1_MOUSE	Gtpbp4	Nucleolar GTP-binding protein 1	2850000	2900000	3050000	4760000	4730000	4590000	3200000	3060000	2960000	4510000	4440000	4260000	2780000	2670000	2790000	4470000	4710000	4220000
O35368	O35368	IFI3_MOUSE	Ifi203	Interferon-activable protein 203	2850000	2980000	3460000	2280000	2190000	2160000	3390000	3120000	3660000	2170000	1920000	2110000	3210000	3130000	3930000	2170000	2390000	2020000
O88874	O88874	CCNK_MOUSE	Ccnk	Cyclin-K	2850000	2740000	2910000	2630000	2730000	2470000	3070000	3010000	2980000	2600000	2510000	2540000	3120000	2880000	3130000	2580000	2950000	2860000
Q6P9Q6	Q6P9Q6	FKB15_MOUSE	Fkbp15	FK506-binding protein 15	2850000	2890000	2780000	2330000	2320000	2400000	2510000	2820000	2660000	2240000	2130000	2280000	2940000	3120000	2920000	2340000	2240000	2450000
P58771	P58771	TPM1_MOUSE	Tpm1	Tropomyosin alpha-1 chain	2840000	2650000	2850000	1540000	1620000	1580000	1950000	2480000	2340000	1620000	1540000	1750000	2710000	2920000	2630000	1540000	1710000	1590000
Q6ZQ58	Q6ZQ58	LARP1_MOUSE	Larp1	La-related protein 1	2840000	2770000	3070000	6340000	6450000	6480000	2250000	2320000	2340000	6670000	6140000	6610000	2510000	2630000	2430000	6980000	7020000	6570000
P18654	P18654	KS6A3_MOUSE	Rps6ka3	Ribosomal protein S6 kinase alpha-3	2840000	2770000	3120000	2270000	2330000	2290000	3380000	2840000	2970000	2300000	2220000	2240000	2850000	2750000	2870000	2070000	2130000	1920000
O88487	O88487	DC1I2_MOUSE	Dync1i2	Cytoplasmic dynein 1 intermediate chain 2	2840000	2990000	2690000	2520000	2710000	2490000	1980000	2540000	2270000	2490000	2350000	2540000	2960000	3010000	2820000	2320000	2440000	2580000
Q9CRA8	Q9CRA8	EXOS5_MOUSE	Exosc5	Exosome complex component RRP46	2840000	3240000	3350000	3320000	3400000	3100000	3280000	3260000	3190000	3630000	3070000	3360000	3070000	3030000	2500000	3310000	3350000	3370000
Q9D8V0	Q9D8V0	HM13_MOUSE	Hm13	Minor histocompatibility antigen H13	2840000	2650000	3080000	2930000	3160000	2840000	2190000	2360000	2670000	2650000	2820000	2720000	2220000	2160000	2560000	2390000	2490000	1950000
Q9DD18	Q9DD18	DTD1_MOUSE	Dtd1	D-aminoacyl-tRNA deacylase 1	2840000	3140000	2590000	2790000	2900000	2500000	2570000	2680000	2450000	2670000	2630000	2840000	2640000	2730000	2590000	2190000	2230000	2460000
Q9CQR4	Q9CQR4	ACO13_MOUSE	Acot13	Acyl-coenzyme A thioesterase 13	2830000	2650000	2760000	1940000	1890000	1880000	3890000	3620000	3500000	2430000	2560000	2360000	3280000	3080000	3280000	2100000	2160000	2230000
O70274	O70274;Q63739	TP4A2_MOUSE	Ptp4a2	Protein tyrosine phosphatase type IVA 2	2830000	3120000	2820000	2390000	2360000	2300000	1800000	2730000	2240000	1760000	2160000	1990000	1460000	1450000	2050000	2040000	2310000	2200000
Q99KP3	Q99KP3	CRYL1_MOUSE	Cryl1	Lambda-crystallin homolog	2830000	2850000	2790000	1500000	1490000	1600000	3630000	3590000	3440000	1980000	1970000	1970000	3150000	3130000	2910000	1370000	1370000	1480000
Q9WUK4	Q9WUK4	RFC2_MOUSE	Rfc2	Replication factor C subunit 2	2820000	3120000	2930000	3330000	3280000	3450000	2580000	2530000	2460000	3190000	3110000	3080000	2960000	2920000	2630000	4160000	4100000	4120000
Q5M8N4	Q5M8N4	D39U1_MOUSE	Sdr39u1	Epimerase family protein SDR39U1	2820000	3230000	3050000	2830000	2850000	2990000	3030000	3680000	3340000	2590000	2470000	2740000	2520000	2860000	2010000	2230000	2490000	2300000
Q99KQ4	Q99KQ4	NAMPT_MOUSE	Nampt	Nicotinamide phosphoribosyltransferase	2820000	2680000	2820000	5290000	5290000	5460000	2100000	2190000	2130000	4640000	4740000	4700000	2430000	2410000	2610000	4570000	4380000	4400000
Q52KI8	Q52KI8	SRRM1_MOUSE	Srrm1	Serine/arginine repetitive matrix protein 1	2810000	2850000	3490000	3380000	3310000	3170000	3620000	3290000	3310000	3600000	3070000	3150000	2720000	2610000	2760000	3210000	3390000	2900000
O88379	O88379	BAZ1A_MOUSE	Baz1a	Bromodomain adjacent to zinc finger domain protein 1A	2810000	2850000	2630000	4020000	3920000	3930000	2560000	2840000	2600000	4350000	4360000	4430000	2760000	2710000	2570000	4790000	4800000	5210000
O70325	O70325	GPX4_MOUSE	Gpx4	Phospholipid hydroperoxide glutathione peroxidase	2810000	3140000	3340000	2590000	2690000	2530000	3280000	3210000	3370000	2630000	2580000	2470000	2990000	2830000	2990000	2140000	2030000	1860000
Q9ERN0	Q9ERN0	SCAM2_MOUSE	Scamp2	Secretory carrier-associated membrane protein 2	2810000	3150000	2670000	2850000	2780000	2830000	2850000	3330000	2800000	2890000	2230000	3220000	2730000	3300000	2350000	2420000	2470000	2830000
P53395	P53395	ODB2_MOUSE	Dbt	Lipoamide acyltransferase component of branched-chain alpha-keto acid dehydrogenase complex, mitochondrial	2810000	2810000	3060000	2580000	2490000	2520000	3260000	3100000	3120000	2430000	2430000	2290000	2770000	2720000	2980000	2190000	2270000	2270000
Q9D1E6	Q9D1E6	TBCB_MOUSE	Tbcb	Tubulin-folding cofactor B	2810000	2620000	2640000	3940000	4020000	4310000	2410000	2700000	2520000	3950000	4080000	4240000	2990000	2680000	2540000	4630000	4570000	4430000
Q91W39	Q91W39	NCOA5_MOUSE	Ncoa5	Nuclear receptor coactivator 5	2810000	2720000	2750000	2870000	2720000	2850000	2470000	2980000	2770000	2840000	2610000	2920000	2560000	3000000	2630000	3090000	3100000	3180000
Q9R0Q6	Q9R0Q6	ARC1A_MOUSE	Arpc1a	Actin-related protein 2/3 complex subunit 1A	2800000	2680000	3040000	2380000	2420000	2400000	3100000	3070000	2900000	2730000	2510000	2570000	2760000	2940000	2910000	2620000	2670000	2390000
Q8BG48	Q8BG48	ST17B_MOUSE	Stk17b	Serine/threonine-protein kinase 17B	2800000	2380000	3050000	1460000	1480000	1460000	3550000	3670000	3490000	1690000	1670000	1610000	3140000	2880000	3420000	1670000	1710000	1520000
Q9D868	Q9D868	PPIH_MOUSE	Ppih	Peptidyl-prolyl cis-trans isomerase H	2790000	2670000	3360000	2910000	3070000	3240000	3420000	2600000	3040000	2760000	2630000	2640000	2870000	2890000	3460000	2860000	2860000	2600000
P58462	P58462	FOXP1_MOUSE	Foxp1	Forkhead box protein P1	2790000	2680000	2840000	3320000	3430000	3450000	3060000	2840000	2980000	3380000	3390000	3350000	2720000	2710000	3040000	3320000	3360000	3200000
P20491	P20491	FCERG_MOUSE	Fcer1g	High affinity immunoglobulin epsilon receptor subunit gamma	2790000	2570000	2420000	630507	703241	611022	1570000	1940000	1950000	312653	306304	364719	1900000	1890000	2350000	404170	355173	419179
Q9WUA3	Q9WUA3	PFKAP_MOUSE	Pfkp	ATP-dependent 6-phosphofructokinase, platelet type	2790000	2860000	3180000	3570000	3530000	3790000	2850000	2860000	2830000	3110000	2960000	3080000	2510000	2710000	2790000	3140000	3250000	2900000
Q8BY71	Q8BY71	HAT1_MOUSE	Hat1	Histone acetyltransferase type B catalytic subunit	2790000	2680000	3150000	6040000	6560000	6090000	2510000	2070000	2250000	5580000	5170000	4720000	2040000	1890000	2290000	6320000	6300000	5830000
Q9DBC3	Q9DBC3	CMTR1_MOUSE	Cmtr1	Cap-specific mRNA (nucleoside-2'-O-)-methyltransferase 1	2790000	2950000	3320000	2940000	3010000	2850000	3100000	2950000	3130000	2950000	2930000	2780000	3060000	2980000	3010000	2650000	2700000	2430000
O54788	O54788	DFFB_MOUSE	Dffb	DNA fragmentation factor subunit beta	2790000	2800000	2710000	1650000	1660000	1530000	3060000	3350000	2880000	1850000	1770000	1870000	2650000	2550000	2540000	1530000	1540000	1560000
Q9CQW1	Q9CQW1	YKT6_MOUSE	Ykt6	Synaptobrevin homolog YKT6	2790000	2730000	2470000	2270000	2280000	2450000	2740000	2320000	2300000	2240000	2490000	2530000	2740000	2630000	2620000	2460000	2490000	2710000
E9QAT4	E9QAT4	SC16A_MOUSE	Sec16a	Protein transport protein Sec16A	2780000	2830000	2650000	2860000	2880000	3050000	2270000	2580000	2430000	2540000	2420000	2640000	2900000	2740000	2630000	2460000	2480000	2680000
Q9DBR7	Q9DBR7	MYPT1_MOUSE	Ppp1r12a	Protein phosphatase 1 regulatory subunit 12A	2780000	2800000	2970000	3000000	2960000	2940000	3090000	3140000	3230000	3050000	3010000	3060000	3440000	3110000	3380000	2790000	2760000	2770000
O35864	O35864	CSN5_MOUSE	Cops5	COP9 signalosome complex subunit 5	2780000	2880000	2990000	3390000	3300000	3430000	3030000	2710000	2800000	3430000	3320000	3390000	2620000	2670000	3020000	3240000	3170000	2930000
Q9CZ28	Q9CZ28	SNF8_MOUSE	Snf8	Vacuolar-sorting protein SNF8	2780000	2700000	2670000	2640000	2690000	2900000	2600000	2550000	2590000	2520000	2750000	2660000	2650000	2490000	2700000	3050000	2870000	2630000
Q8R1G6	Q8R1G6	PDLI2_MOUSE	Pdlim2	PDZ and LIM domain protein 2	2780000	2800000	2900000	2290000	2100000	2240000	2710000	2790000	2930000	2330000	2210000	2230000	3800000	3640000	3590000	2580000	2620000	2560000
Q3TIU4	Q3TIU4	PDE12_MOUSE	Pde12	2',5'-phosphodiesterase 12	2770000	2870000	2820000	2880000	2930000	2990000	2700000	2590000	2620000	2980000	3000000	3040000	2880000	2830000	2830000	2810000	2840000	3110000
P47811	P47811	MK14_MOUSE	Mapk14	Mitogen-activated protein kinase 14	2760000	2550000	3020000	1860000	1820000	1860000	3440000	2860000	3080000	2130000	2130000	2110000	2780000	2810000	3260000	2340000	2160000	1970000
Q7TSI3	Q7TSI3	PP6R1_MOUSE	Ppp6r1	Serine/threonine-protein phosphatase 6 regulatory subunit 1	2760000	2740000	2720000	2590000	2630000	2740000	2450000	3060000	2840000	3110000	2930000	3100000	2560000	2840000	3010000	2750000	2780000	2820000
Q9JJT0	Q9JJT0	RCL1_MOUSE	Rcl1	RNA 3'-terminal phosphate cyclase-like protein	2750000	3220000	2650000	4280000	4210000	3970000	2600000	2610000	2440000	4570000	4240000	4110000	2290000	2540000	2310000	4130000	4290000	4620000
Q8C4Y3	Q8C4Y3	NELFB_MOUSE	Nelfb	Negative elongation factor B	2750000	2640000	2800000	2710000	2720000	2730000	2860000	2670000	2840000	2730000	2670000	2590000	2480000	2430000	2840000	2530000	2410000	2610000
Q8VD31	Q8VD31	TPSNR_MOUSE	Tapbpl	Tapasin-related protein	2750000	3010000	2460000	2430000	2640000	2610000	2440000	2540000	2250000	2230000	2080000	2330000	2560000	2670000	2580000	1850000	2000000	2360000
Q61578	Q61578	ADRO_MOUSE	Fdxr	NADPH:adrenodoxin oxidoreductase, mitochondrial	2750000	2800000	2530000	2160000	2150000	2230000	2660000	2730000	2630000	2060000	1870000	2020000	2500000	2690000	2380000	1880000	1980000	2110000
O70139	O70139	IPKG_MOUSE	Pkig	cAMP-dependent protein kinase inhibitor gamma	2750000	3120000	2300000	2250000	2690000	2770000	1830000	2500000	2110000	3240000	3040000	3630000	2770000	2820000	3110000	2680000	2790000	3400000
P61759	P61759	PFD3_MOUSE	Vbp1	Prefoldin subunit 3	2750000	2460000	3400000	4890000	5030000	4720000	2800000	2370000	2820000	4690000	4730000	4550000	2550000	2290000	2970000	4520000	4570000	3600000
Q8BTV2	Q8BTV2	CPSF7_MOUSE	Cpsf7	Cleavage and polyadenylation specificity factor subunit 7	2750000	2710000	2710000	2310000	2330000	2420000	2740000	2850000	2730000	2420000	2260000	2430000	2870000	2830000	2770000	2260000	2240000	2430000
P52503	P52503	NDUS6_MOUSE	Ndufs6	NADH dehydrogenase [ubiquinone] iron-sulfur protein 6, mitochondrial	2740000	2630000	2820000	2690000	2730000	2730000	2500000	2910000	2920000	2390000	2490000	2510000	2830000	2870000	2620000	2520000	2460000	2670000
Q921E6	Q921E6	EED_MOUSE	Eed	Polycomb protein EED	2740000	2640000	2950000	3060000	3200000	2980000	3160000	2720000	2960000	3280000	3060000	3060000	2760000	2840000	3010000	3150000	3240000	3170000
Q9EQ61	Q9EQ61	PESC_MOUSE	Pes1	Pescadillo homolog	2740000	2860000	2840000	5380000	5550000	5420000	2710000	2710000	2540000	5710000	5790000	5940000	2320000	2550000	2310000	5980000	5810000	6020000
Q8VHN8	Q8VHN8	TIRR_MOUSE	Nudt16l1	Tudor-interacting repair regulator protein	2740000	2600000	2620000	2490000	2460000	2380000	2560000	2590000	2510000	2580000	2430000	2490000	2670000	2730000	2550000	2490000	2500000	2710000
Q91YE6	Q91YE6	IPO9_MOUSE	Ipo9	Importin-9	2740000	2670000	2790000	3220000	3120000	3250000	2050000	2070000	2030000	2710000	2620000	2700000	2170000	2240000	2460000	3130000	3080000	3180000
Q62432	Q62432	SMAD2_MOUSE	Smad2	Mothers against decapentaplegic homolog 2	2740000	2860000	3180000	2970000	2790000	3320000	2420000	2490000	2420000	3390000	3520000	3460000	2160000	1990000	1870000	3210000	3560000	3470000
Q8BIJ6	Q8BIJ6	SYIM_MOUSE	Iars2	Isoleucine--tRNA ligase, mitochondrial	2740000	2340000	2950000	2720000	2720000	2610000	3560000	3280000	3390000	3000000	2960000	2890000	2830000	2950000	3030000	2570000	2620000	2230000
Q3UJD6	Q3UJD6	UBP19_MOUSE	Usp19	Ubiquitin carboxyl-terminal hydrolase 19	2740000	2610000	2570000	3410000	3500000	3370000	2570000	2540000	2410000	3420000	3460000	3610000	2790000	2760000	2690000	3320000	3400000	3580000
Q9CX00	Q9CX00	IST1_MOUSE	Ist1	IST1 homolog	2740000	2750000	2860000	2870000	2900000	2980000	2720000	2630000	2660000	2750000	2660000	2760000	2940000	2630000	2780000	2310000	2460000	2450000
G5E870	G5E870	TRIPC_MOUSE	Trip12	E3 ubiquitin-protein ligase TRIP12	2740000	2820000	2690000	2410000	2430000	2440000	2660000	2870000	2680000	2510000	2390000	2520000	2790000	2910000	2710000	2630000	2640000	2780000
Q9CPT5	Q9CPT5	NOP16_MOUSE	Nop16	Nucleolar protein 16	2730000	2790000	3270000	5020000	5080000	5330000	2930000	2780000	3240000	5270000	4180000	4740000	2710000	2880000	2770000	5250000	5550000	4670000
Q9JHR7	Q9JHR7	IDE_MOUSE	Ide	Insulin-degrading enzyme	2730000	2780000	2820000	3260000	3320000	3450000	1390000	1360000	1320000	2190000	2110000	2240000	2690000	2820000	2860000	3830000	3820000	3800000
Q8C2K1	Q8C2K1	DEFI6_MOUSE	Def6	Differentially expressed in FDCP 6	2730000	2740000	2670000	2090000	2130000	2070000	2670000	2680000	2750000	2240000	2090000	2220000	2970000	2870000	2790000	2060000	2050000	2130000
Q99N16	Q99N16	CP4F3_MOUSE	Cyp4f3	Leukotriene-B(4) omega-hydroxylase 2	2730000	2640000	2750000	1530000	1550000	1500000	3280000	3550000	3440000	2010000	1720000	2130000	2740000	2920000	2660000	1560000	1520000	1460000
Q9CQA1	Q9CQA1	TPPC5_MOUSE	Trappc5	Trafficking protein particle complex subunit 5	2730000	2830000	2620000	2890000	2950000	2910000	2680000	2550000	2400000	3270000	3320000	3410000	2630000	2580000	2420000	3300000	3140000	3450000
Q9CXT8	Q9CXT8	MPPB_MOUSE	Pmpcb	Mitochondrial-processing peptidase subunit beta	2730000	2700000	2680000	3520000	3390000	3500000	2520000	2580000	2650000	3480000	3280000	3300000	2750000	2420000	2490000	3660000	3550000	3710000
Q99LY9	Q99LY9	NDUS5_MOUSE	Ndufs5	NADH dehydrogenase [ubiquinone] iron-sulfur protein 5	2720000	3070000	3540000	2730000	2690000	2960000	3260000	3320000	3510000	2710000	2900000	2760000	2190000	2770000	2940000	2760000	2750000	2640000
Q60790	Q60790	RASA3_MOUSE	Rasa3	Ras GTPase-activating protein 3	2720000	2640000	2730000	1270000	1310000	1270000	2830000	2890000	2780000	1250000	1230000	1260000	2770000	2720000	2750000	1210000	1230000	1220000
Q99J62	Q99J62	RFC4_MOUSE	Rfc4	Replication factor C subunit 4	2720000	2690000	2380000	2890000	2840000	3020000	2070000	2130000	2140000	2770000	2950000	2760000	2240000	2360000	2400000	3390000	3330000	3740000
Q91V81	Q91V81	RBM42_MOUSE	Rbm42	RNA-binding protein 42	2720000	2670000	2770000	3730000	3530000	3580000	3030000	3530000	3280000	3610000	3490000	3670000	3290000	3070000	3080000	3410000	3520000	3630000
Q9WU42	Q9WU42	NCOR2_MOUSE	Ncor2	Nuclear receptor corepressor 2	2720000	2820000	2550000	2670000	2580000	2700000	2490000	2800000	2740000	2600000	2370000	2670000	2830000	2980000	2760000	2590000	2650000	3080000
P26450	O08908;P26450	P85A_MOUSE	Pik3r1	Phosphatidylinositol 3-kinase regulatory subunit alpha	2720000	2680000	2670000	1880000	1860000	1830000	2170000	2560000	2380000	1710000	1680000	1740000	2740000	3040000	2720000	1700000	1720000	1860000
P97496	P97496	SMRC1_MOUSE	Smarcc1	SWI/SNF complex subunit SMARCC1	2720000	2540000	2850000	3410000	3520000	3550000	2170000	2440000	2430000	3180000	2960000	3080000	2350000	2310000	2190000	3720000	3630000	3440000
Q61781	Q61781	K1C14_MOUSE	Krt14	Keratin, type I cytoskeletal 14	2710000	1820000	1590000	2370000	1840000	2660000	586589	1720000	840998	7730000	4500000	3130000	3410000	1820000	6190000	3330000	875174	1710000
Q8BHG1	Q8BHG1	NRDC_MOUSE	Nrdc	Nardilysin	2710000	2690000	2700000	2870000	2890000	2870000	2340000	2530000	2360000	3060000	2940000	2980000	2550000	2540000	2590000	3160000	3130000	3250000
Q9Z2Q5	Q9Z2Q5	RM40_MOUSE	Mrpl40	39S ribosomal protein L40, mitochondrial	2710000	2650000	2310000	3390000	3410000	3450000	2350000	2480000	2240000	3540000	3460000	3930000	2600000	2340000	2390000	3840000	3740000	4290000
Q8C4B4	Q8C4B4;Q9Z2R6	U119B_MOUSE	Unc119b	Protein unc-119 homolog B	2700000	2990000	2500000	2090000	1990000	1980000	1750000	2360000	1950000	1800000	1550000	1620000	2060000	2140000	1840000	1800000	2000000	1980000
P42232	P42232	STA5B_MOUSE	Stat5b	Signal transducer and activator of transcription 5B	2700000	2750000	2820000	3020000	3000000	3100000	2890000	2730000	2740000	3350000	3180000	3240000	2720000	2770000	2780000	2810000	2920000	2810000
Q8VEH3	Q8VEH3	ARL8A_MOUSE	Arl8a	ADP-ribosylation factor-like protein 8A	2700000	2390000	3060000	1900000	2010000	1780000	4280000	3080000	3230000	2150000	2170000	2210000	2710000	3310000	3460000	2160000	1940000	1760000
Q9Z1Z2	Q9Z1Z2	STRAP_MOUSE	Strap	Serine-threonine kinase receptor-associated protein	2690000	2470000	2820000	4600000	4610000	4590000	2470000	2360000	2430000	4970000	5190000	4890000	2630000	2390000	2790000	5490000	5250000	4940000
Q99M87	Q99M87	DNJA3_MOUSE	Dnaja3	DnaJ homolog subfamily A member 3, mitochondrial	2690000	2590000	2450000	2950000	2980000	2970000	2750000	3010000	2740000	3080000	3070000	3210000	2840000	2650000	2690000	2970000	2990000	3440000
Q9JJ28	Q9JJ28	FLII_MOUSE	Flii	Protein flightless-1 homolog	2690000	2590000	2740000	2430000	2450000	2300000	2610000	2630000	2670000	2400000	2360000	2420000	2660000	2590000	2670000	2450000	2480000	2440000
Q9D7N9	Q9D7N9	APMAP_MOUSE	Apmap	Adipocyte plasma membrane-associated protein	2690000	2800000	3260000	2590000	2720000	2650000	3670000	3370000	3550000	2700000	2310000	2690000	2670000	2540000	2830000	2150000	2330000	1820000
Q6P5B0	Q6P5B0	RRP12_MOUSE	Rrp12	RRP12-like protein	2690000	2640000	2600000	5030000	5070000	4630000	2130000	2200000	2160000	3990000	3900000	3980000	2260000	2100000	2100000	5050000	5100000	5000000
Q4FK66	Q4FK66	PR38A_MOUSE	Prpf38a	Pre-mRNA-splicing factor 38A	2690000	2620000	2810000	3050000	2950000	2620000	2790000	2680000	2930000	2900000	2910000	2800000	2960000	2710000	2600000	2680000	2670000	2850000
Q64378	Q64378	FKBP5_MOUSE	Fkbp5	Peptidyl-prolyl cis-trans isomerase FKBP5	2680000	2680000	2810000	1950000	1970000	1920000	2460000	2260000	2530000	2090000	2000000	1990000	1960000	2160000	2380000	1590000	1570000	1610000
Q6R0H7	P63094;Q6R0H7	GNAS1_MOUSE	Gnas	Guanine nucleotide-binding protein G(s) subunit alpha isoforms XLas	2680000	2720000	2690000	2500000	2540000	2470000	2400000	2470000	2510000	2700000	2670000	2850000	2550000	2610000	2740000	2900000	2890000	2950000
Q9CWW6	Q9CWW6	PIN4_MOUSE	Pin4	Peptidyl-prolyl cis-trans isomerase NIMA-interacting 4	2680000	1300000	4720000	5160000	5120000	4640000	5600000	4050000	5180000	5460000	4970000	5530000	4510000	3010000	4790000	4190000	5060000	2600000
Q9ET26	Q9ET26	RN114_MOUSE	Rnf114	E3 ubiquitin-protein ligase RNF114	2670000	3210000	3670000	4490000	4530000	4850000	3780000	2890000	3010000	4150000	3950000	4000000	3600000	3970000	3330000	4230000	4350000	3530000
Q9D8X2	Q9D8X2	CC124_MOUSE	Ccdc124	Coiled-coil domain-containing protein 124	2670000	2860000	2450000	3010000	2810000	2990000	1670000	2090000	1940000	2670000	2360000	2700000	2500000	2540000	2430000	2840000	2920000	3250000
Q64324	Q64324	STXB2_MOUSE	Stxbp2	Syntaxin-binding protein 2	2670000	2510000	2730000	2670000	2650000	2780000	2460000	2570000	2480000	2990000	2610000	2680000	2510000	2610000	2410000	2590000	2550000	2570000
Q61686	Q61686	CBX5_MOUSE	Cbx5	Chromobox protein homolog 5	2660000	2520000	3130000	3110000	3120000	3050000	2620000	2630000	2880000	2600000	2740000	2510000	2540000	2150000	2650000	2670000	2770000	2470000
P54276	P54276	MSH6_MOUSE	Msh6	DNA mismatch repair protein Msh6	2660000	2670000	2600000	2920000	2890000	2920000	2200000	2220000	2200000	2700000	2640000	2690000	2440000	2410000	2490000	3140000	3180000	3260000
Q9D3D0	Q9D3D0	TTPAL_MOUSE	Ttpal	Alpha-tocopherol transfer protein-like	2660000	2800000	2480000	2210000	2240000	2280000	2260000	2550000	2350000	2130000	1970000	2200000	2670000	2760000	2780000	1840000	1900000	1940000
Q8CG76	Q8CG76	ARK72_MOUSE	Akr7a2	Aflatoxin B1 aldehyde reductase member 2	2660000	2460000	2890000	1800000	1850000	1880000	3400000	3490000	3620000	2240000	2150000	2160000	3180000	3280000	3290000	1920000	2000000	1860000
P56960	P56960	EXOSX_MOUSE	Exosc10	Exosome component 10	2660000	2680000	2770000	3170000	3200000	3160000	2900000	2920000	2920000	3400000	3270000	3380000	2730000	2570000	2830000	3360000	3290000	3240000
Q9QXK3	Q9QXK3	COPG2_MOUSE	Copg2	Coatomer subunit gamma-2	2660000	2630000	2750000	2650000	2650000	2660000	2590000	2480000	2480000	2460000	2330000	2440000	2520000	2470000	2710000	2460000	2450000	2470000
Q8R344	Q8R344	CCD12_MOUSE	Ccdc12	Coiled-coil domain-containing protein 12	2660000	2850000	2590000	3080000	3230000	3210000	2630000	3040000	2980000	3160000	3030000	3320000	2990000	3100000	2890000	3260000	3100000	3330000
Q9D0M0	Q9D0M0	EXOS7_MOUSE	Exosc7	Exosome complex exonuclease RRP42	2660000	2760000	2850000	3240000	3260000	3130000	2870000	3040000	3120000	3260000	3590000	3390000	2580000	2570000	2500000	3300000	3130000	2970000
Q921I9	Q921I9	EXOS4_MOUSE	Exosc4	Exosome complex component RRP41	2650000	2670000	2490000	2690000	2570000	2610000	2850000	2810000	2710000	2830000	2560000	2750000	2660000	2730000	2550000	2490000	2580000	2830000
Q6Q899	Q6Q899	DDX58_MOUSE	Ddx58	Probable ATP-dependent RNA helicase DDX58	2650000	2570000	3030000	2710000	2710000	2720000	2480000	2390000	2450000	2480000	2480000	2350000	2570000	2560000	2670000	2210000	2290000	2160000
[truncated: 5,544 more rows]
